# Supplementary material for: Pyrrolo­[2,1-c][1,4]benzodiazepine-5,11-dithione
Source: Acta Crystallogr Sect E Struct Rep Online. 2010 Jun 16;66(Pt 7):o1653. doi: 10.1107/S1600536810021410 (PMC3006926; doi:10.1107/S1600536810021410)
Supplement: Supplementary file 1 [file e-66-o1653-sup1.cif]

##############################################################################
###                                                                        ###
###        Electronic paper (Acta Crystallographica Section E)             ###
###                                                                        ###
##############################################################################
#                                                                            #
# This CIF contains the data in a paper accepted for publication in Acta     #
# Crystallographica Section E. It conforms to the requirements of Notes      #
# for Authors for Section E, and has been peer reviewed under the auspices   #
# of the IUCr Commission on Journals.                                        #
#                                                                            #
# Full details of the Crystallographic Information File format               #
# are given in the paper "The Crystallographic Information File (CIF):       #
# a New Standard Archive File for Crystallography" by S. R. Hall, F. H.      #
# Allen and I. D. Brown [Acta Cryst. (1991), A47, 655-685].                  #
#                                                                            #
# The current version of the core CIF dictionary is obtainable from          #
# ftp://ftp.iucr.org/pub/cif_core.dic. The current version number is 2.4.    #
#                                                                            #
# Software is freely available for graphical display of the structure(s) in  #
# this CIF.  For information consult the CIF home page http://www.iucr.org/  #
# cif/home.html                                                              #
#                                                                            #
# This file may be used for bona fide research purposes within the           #
# scientific community so long as proper attribution is given to the journal # 
# article from which it was obtained.                                        #
#                                                                            #
##############################################################################
                                             
data_global
_audit_creation_method     SHELXL-97
_journal_date_recd_electronic     2010-05-31
_journal_date_accepted     2010-06-04
_journal_name_full     'Acta Crystallographica, Section E'
_journal_year     2010
_journal_volume     66
_journal_issue      7
_journal_page_first     o1653
_journal_page_last     o1653
_journal_paper_category     QO
_journal_coeditor_code     XU2774
_publ_contact_author
;
     Dr. Seik Weng Ng
     Department of Chemistry
     University of Malaya
     50603 Kuala Lumpur
     Malaysia
;
_publ_contact_author_email     seikweng@um.edu.my
_publ_contact_author_fax     '03 7967 4193'
_publ_contact_author_phone     '03 7967 6778'
_publ_section_title
;
Pyrrolo[2,1-<i>c</i>][1,4]benzodiazepine-5,11-dithione
;
loop_
    _publ_author_name
    _publ_author_address
    'Ourahou, Sarah'
;
Laboratoire de Chimie Organique H\'et\'erocyclique
P\^ole de Comp\'etences Pharmacochimie
Universit\'e Mohammed V-Agdal
BP 1014 Avenue Ibn Batout
Rabat
Morocco
;
    'Zouihri, Hafid'
;
CNRST Division UATRS
Angle Allal Fassi/FAR
BP 8027 Hay Riad
0000 Rabat
Morocco
;
    'Essassi, El Mokhtar'
;
Laboratoire de Chimie Organique H\'et\'erocyclique
P\^ole de Comp\'etences Pharmacochimie
Universit\'e Mohammed V-Agdal
BP 1014 Avenue Ibn Batout
Rabat
Morocco
;
    'Ng, Seik Weng'
;
Department of Chemistry
University of Malaya
50603 Kuala Lumpur
Malaysia
;
_publ_section_synopsis     .
data_I
_audit_creation_method     SHELXL-97
_chemical_name_systematic
;
Pyrrolo[2,1-<i>c</i>][1,4]benzodiazepine-5,11-dithione
;
_chemical_name_common     ?
_chemical_formula_moiety     'C12 H12 N2 S2'
_chemical_formula_sum     'C12 H12 N2 S2'
_chemical_formula_iupac     'C12 H12 N2 S2'
_chemical_formula_weight     248.36
_chemical_melting_point     ?
_symmetry_cell_setting     monoclinic
_symmetry_space_group_name_H-M     'P 21/c'
_symmetry_space_group_name_Hall     '-P 2ybc'
loop_
    _symmetry_equiv_pos_as_xyz
    'x, y, z'
    '-x, y+1/2, -z+1/2'
    '-x, -y, -z'
    'x, -y-1/2, z-1/2'
_cell_length_a     13.9831(5)
_cell_length_b     10.0134(3)
_cell_length_c     8.2670(3)
_cell_angle_alpha     90.00
_cell_angle_beta     97.0890(10)
_cell_angle_gamma     90.00
_cell_volume     1148.68(7)
_cell_formula_units_Z     4
_cell_measurement_reflns_used     2753
_cell_measurement_theta_min     2.5
_cell_measurement_theta_max     26.5
_cell_measurement_temperature     200(2)
_exptl_crystal_description     Prism
_exptl_crystal_colour     Colorless
_exptl_crystal_size_max     0.12
_exptl_crystal_size_mid     0.10
_exptl_crystal_size_min     0.07
_exptl_crystal_density_diffrn     1.436
_exptl_crystal_density_meas     ?
_exptl_crystal_density_method     'not measured'
_exptl_crystal_F_000     520
_exptl_absorpt_coefficient_mu     0.435
_exptl_absorpt_correction_type     multi-scan
_exptl_absorpt_process_details     '(SADABS; Sheldrick, 1996)'
_exptl_absorpt_correction_T_min     0.9497
_exptl_absorpt_correction_T_max     0.9702
_diffrn_ambient_temperature     200(2)
_diffrn_radiation_type     MoK\a
_diffrn_radiation_wavelength     0.71073
_diffrn_radiation_source     'fine-focus sealed tube'
_diffrn_radiation_monochromator     graphite
_diffrn_measurement_device_type     'Bruker X8 APEXII diffractometer'
_diffrn_measurement_method     '\f and \w scans'
_diffrn_detector_area_resol_mean     ?
_diffrn_reflns_number     14013
_diffrn_reflns_av_R_equivalents     0.0553
_diffrn_reflns_av_sigmaI/netI     0.0533
_diffrn_reflns_theta_min     1.47
_diffrn_reflns_theta_max     28.90
_diffrn_reflns_theta_full     28.90
_diffrn_measured_fraction_theta_max     0.997
_diffrn_measured_fraction_theta_full     0.997
_diffrn_reflns_limit_h_min     -18
_diffrn_reflns_limit_h_max     18
_diffrn_reflns_limit_k_min     -12
_diffrn_reflns_limit_k_max     13
_diffrn_reflns_limit_l_min     -11
_diffrn_reflns_limit_l_max     11
_diffrn_standards_number     0
_diffrn_standards_interval_count     0
_diffrn_standards_interval_time     0
_diffrn_standards_decay_%     0
_reflns_number_total     3017
_reflns_number_gt     2117
_reflns_threshold_expression     I>2\s(I)
_refine_ls_structure_factor_coef     Fsqd
_refine_ls_matrix_type     full
_refine_ls_R_factor_all     0.0735
_refine_ls_R_factor_gt     0.0419
_refine_ls_wR_factor_gt     0.0905
_refine_ls_wR_factor_ref     0.1067
_refine_ls_goodness_of_fit_ref     1.008
_refine_ls_restrained_S_all     1.007
_refine_ls_number_reflns     3017
_refine_ls_number_parameters     193
_refine_ls_number_restraints     12
_refine_ls_hydrogen_treatment     refall
_refine_ls_weighting_scheme     calc
_refine_ls_weighting_details
         'calc w=1/[\s^2^(Fo^2^)+(0.0470P)^2^+0.5062P] where P=(Fo^2^+2Fc^2^)/3'
_atom_sites_solution_hydrogens     geom
_atom_sites_solution_primary     direct
_atom_sites_solution_secondary     difmap
_refine_ls_shift/su_max     0.001
_refine_ls_shift/su_mean     0.001
_refine_diff_density_max     0.393
_refine_diff_density_min     -0.280
_refine_ls_extinction_method     none
_refine_ls_extinction_coef     ?
loop_
    _atom_type_symbol
    _atom_type_description
    _atom_type_scat_dispersion_real
    _atom_type_scat_dispersion_imag
    _atom_type_scat_source
    'C' 'C' 0.0033 0.0016
                         'International Tables Vol C Tables 4.2.6.8 and 6.1.1.4'
    'H' 'H' 0.0000 0.0000
                         'International Tables Vol C Tables 4.2.6.8 and 6.1.1.4'
    'N' 'N' 0.0061 0.0033
                         'International Tables Vol C Tables 4.2.6.8 and 6.1.1.4'
    'S' 'S' 0.1246 0.1234
                         'International Tables Vol C Tables 4.2.6.8 and 6.1.1.4'
_computing_data_collection     'APEX2 (Bruker, 2008)'
_computing_cell_refinement     'SAINT (Bruker, 2008)'
_computing_data_reduction     'SAINT (Bruker, 2008)'
_computing_structure_solution     'SHELXS97 (Sheldrick, 2008)'
_computing_structure_refinement     'SHELXL97 (Sheldrick, 2008)'
_computing_molecular_graphics     'X-SEED (Barbour, 2001)'
_computing_publication_material     'publCIF (Westrip, 2010)'
loop_
    _atom_site_type_symbol
    _atom_site_label
    _atom_site_fract_x
    _atom_site_fract_y
    _atom_site_fract_z
    _atom_site_U_iso_or_equiv
    _atom_site_adp_type
    _atom_site_calc_flag
    _atom_site_refinement_flags
    _atom_site_occupancy
    _atom_site_disorder_assembly
    _atom_site_disorder_group
    S S1 0.60817(4) 0.35830(6) 0.60020(8) 0.02972(16) Uani d . 1 . .
    S S2 0.92223(4) 0.75918(6) 0.51650(7) 0.02991(16) Uani d . 1 . .
    N N1 0.62240(12) 0.61932(18) 0.5884(2) 0.0221(4) Uani d D 1 . .
    N N2 0.82707(11) 0.57256(17) 0.6540(2) 0.0196(4) Uani d . 1 . .
    C C1 0.65476(14) 0.7511(2) 0.6273(2) 0.0205(4) Uani d . 1 . .
    C C2 0.58339(16) 0.8462(2) 0.6410(3) 0.0277(5) Uani d D 1 . .
    C C3 0.60718(17) 0.9769(2) 0.6798(3) 0.0318(5) Uani d D 1 . .
    C C4 0.70347(18) 1.0143(2) 0.7079(3) 0.0307(5) Uani d D 1 . .
    C C5 0.77396(16) 0.9220(2) 0.6894(3) 0.0251(5) Uani d D 1 . .
    C C6 0.75250(14) 0.7891(2) 0.6467(2) 0.0191(4) Uani d . 1 . .
    C C7 0.83258(14) 0.7001(2) 0.6109(2) 0.0194(4) Uani d . 1 . .
    C C8 0.90083(16) 0.4717(2) 0.6291(3) 0.0274(5) Uani d D 1 . .
    C C9 0.86119(16) 0.3432(2) 0.6929(3) 0.0284(5) Uani d D 1 . .
    C C10 0.80322(16) 0.3926(2) 0.8260(3) 0.0251(5) Uani d D 1 . .
    C C11 0.75591(14) 0.5204(2) 0.7555(2) 0.0190(4) Uani d D 1 . .
    C C12 0.66077(14) 0.5040(2) 0.6465(2) 0.0205(4) Uani d . 1 . .
    H H1 0.5667(10) 0.611(2) 0.534(2) 0.027(6) Uiso d D 1 . .
    H H2 0.5176(8) 0.822(2) 0.628(3) 0.034(7) Uiso d D 1 . .
    H H3 0.5592(13) 1.0406(19) 0.694(3) 0.030(6) Uiso d D 1 . .
    H H4 0.7233(16) 1.1027(13) 0.736(3) 0.032(7) Uiso d D 1 . .
    H H5 0.8403(8) 0.948(2) 0.708(3) 0.021(6) Uiso d D 1 . .
    H H81 0.9608(11) 0.498(2) 0.697(2) 0.030(6) Uiso d D 1 . .
    H H82 0.9116(16) 0.471(2) 0.5138(14) 0.034(7) Uiso d D 1 . .
    H H91 0.8196(14) 0.296(2) 0.606(2) 0.029(6) Uiso d D 1 . .
    H H92 0.9130(13) 0.281(2) 0.736(3) 0.037(7) Uiso d D 1 . .
    H H11 0.7457(14) 0.5865(16) 0.8397(19) 0.017(5) Uiso d D 1 . .
    H H101 0.8467(13) 0.421(2) 0.9245(19) 0.029(6) Uiso d D 1 . .
    H H102 0.7565(13) 0.3271(18) 0.859(2) 0.025(6) Uiso d D 1 . .
loop_
    _atom_site_aniso_label
    _atom_site_aniso_U_11
    _atom_site_aniso_U_22
    _atom_site_aniso_U_33
    _atom_site_aniso_U_12
    _atom_site_aniso_U_13
    _atom_site_aniso_U_23
    S1 0.0233(3) 0.0180(3) 0.0459(3) -0.0022(2) -0.0034(2) 0.0011(3)
    S2 0.0248(3) 0.0352(4) 0.0300(3) -0.0034(2) 0.0043(2) 0.0035(2)
    N1 0.0172(9) 0.0175(10) 0.0299(9) -0.0008(7) -0.0039(7) -0.0007(7)
    N2 0.0172(8) 0.0202(10) 0.0211(8) 0.0010(7) 0.0012(7) -0.0007(7)
    C1 0.0238(10) 0.0169(11) 0.0202(9) 0.0007(8) 0.0004(8) -0.0004(8)
    C2 0.0244(11) 0.0242(12) 0.0344(12) 0.0036(9) 0.0037(9) -0.0019(10)
    C3 0.0360(13) 0.0219(13) 0.0382(13) 0.0085(10) 0.0074(10) -0.0027(10)
    C4 0.0455(14) 0.0177(12) 0.0289(11) -0.0002(10) 0.0041(10) -0.0019(9)
    C5 0.0300(12) 0.0222(12) 0.0220(10) -0.0046(9) -0.0008(9) 0.0023(9)
    C6 0.0232(10) 0.0180(11) 0.0157(9) 0.0001(8) 0.0013(8) 0.0009(8)
    C7 0.0191(10) 0.0229(11) 0.0150(9) -0.0025(8) -0.0027(7) -0.0005(8)
    C8 0.0224(11) 0.0276(13) 0.0317(12) 0.0081(10) 0.0015(9) -0.0012(10)
    C9 0.0259(11) 0.0223(12) 0.0351(12) 0.0073(9) -0.0042(10) -0.0028(10)
    C10 0.0296(12) 0.0187(11) 0.0254(10) 0.0021(9) -0.0035(9) 0.0012(9)
    C11 0.0221(10) 0.0162(10) 0.0184(9) 0.0004(8) 0.0016(8) 0.0000(8)
    C12 0.0203(10) 0.0197(11) 0.0224(10) 0.0019(8) 0.0065(8) -0.0010(8)
loop_
    _geom_bond_atom_site_label_1
    _geom_bond_atom_site_label_2
    _geom_bond_site_symmetry_2
    _geom_bond_distance
    _geom_bond_publ_flag
    S1 C12 . 1.657(2) ?
    S2 C7 . 1.665(2) ?
    N1 C12 . 1.337(3) ?
    N1 C1 . 1.419(3) ?
    N1 H1 . 0.855(10) ?
    N2 C7 . 1.330(3) ?
    N2 C11 . 1.474(2) ?
    N2 C8 . 1.476(3) ?
    C1 C2 . 1.394(3) ?
    C1 C6 . 1.409(3) ?
    C2 C3 . 1.379(3) ?
    C2 H2 . 0.944(10) ?
    C3 C4 . 1.389(3) ?
    C3 H3 . 0.942(10) ?
    C4 C5 . 1.374(3) ?
    C4 H4 . 0.947(10) ?
    C5 C6 . 1.400(3) ?
    C5 H5 . 0.956(9) ?
    C6 C7 . 1.489(3) ?
    C8 C9 . 1.520(3) ?
    C8 H81 . 0.984(10) ?
    C8 H82 . 0.984(9) ?
    C9 C10 . 1.527(3) ?
    C9 H91 . 0.986(10) ?
    C9 H92 . 0.986(10) ?
    C10 C11 . 1.523(3) ?
    C10 H101 . 0.996(10) ?
    C10 H102 . 0.986(9) ?
    C11 C12 . 1.521(3) ?
    C11 H11 . 0.984(9) ?
loop_
    _geom_angle_atom_site_label_1
    _geom_angle_atom_site_label_2
    _geom_angle_atom_site_label_3
    _geom_angle_site_symmetry_1
    _geom_angle_site_symmetry_3
    _geom_angle
    _geom_angle_publ_flag
    C12 N1 C1 . . 128.23(17) ?
    C12 N1 H1 . . 113.8(16) ?
    C1 N1 H1 . . 117.1(16) ?
    C7 N2 C11 . . 123.94(16) ?
    C7 N2 C8 . . 123.70(17) ?
    C11 N2 C8 . . 111.65(16) ?
    C2 C1 C6 . . 120.0(2) ?
    C2 C1 N1 . . 116.23(18) ?
    C6 C1 N1 . . 123.69(18) ?
    C3 C2 C1 . . 120.8(2) ?
    C3 C2 H2 . . 118.2(16) ?
    C1 C2 H2 . . 120.9(16) ?
    C2 C3 C4 . . 119.7(2) ?
    C2 C3 H3 . . 121.1(15) ?
    C4 C3 H3 . . 119.1(15) ?
    C5 C4 C3 . . 119.6(2) ?
    C5 C4 H4 . . 117.6(15) ?
    C3 C4 H4 . . 122.8(15) ?
    C4 C5 C6 . . 122.2(2) ?
    C4 C5 H5 . . 119.9(14) ?
    C6 C5 H5 . . 117.9(14) ?
    C5 C6 C1 . . 117.39(19) ?
    C5 C6 C7 . . 118.44(18) ?
    C1 C6 C7 . . 123.96(19) ?
    N2 C7 C6 . . 116.84(17) ?
    N2 C7 S2 . . 122.59(16) ?
    C6 C7 S2 . . 120.55(16) ?
    N2 C8 C9 . . 103.87(17) ?
    N2 C8 H81 . . 107.5(14) ?
    C9 C8 H81 . . 110.5(14) ?
    N2 C8 H82 . . 109.3(14) ?
    C9 C8 H82 . . 116.0(15) ?
    H81 C8 H82 . . 109.2(19) ?
    C8 C9 C10 . . 102.99(18) ?
    C8 C9 H91 . . 110.8(14) ?
    C10 C9 H91 . . 111.3(13) ?
    C8 C9 H92 . . 112.0(14) ?
    C10 C9 H92 . . 112.0(14) ?
    H91 C9 H92 . . 108(2) ?
    C11 C10 C9 . . 103.89(17) ?
    C11 C10 H101 . . 105.2(14) ?
    C9 C10 H101 . . 111.0(13) ?
    C11 C10 H102 . . 113.1(13) ?
    C9 C10 H102 . . 114.2(13) ?
    H101 C10 H102 . . 109.0(18) ?
    N2 C11 C12 . . 107.68(15) ?
    N2 C11 C10 . . 102.94(16) ?
    C12 C11 C10 . . 116.32(17) ?
    N2 C11 H11 . . 109.3(12) ?
    C12 C11 H11 . . 107.4(12) ?
    C10 C11 H11 . . 112.9(12) ?
    N1 C12 C11 . . 113.76(17) ?
    N1 C12 S1 . . 122.01(15) ?
    C11 C12 S1 . . 124.22(15) ?
loop_
    _geom_torsion_atom_site_label_1
    _geom_torsion_atom_site_label_2
    _geom_torsion_atom_site_label_3
    _geom_torsion_atom_site_label_4
    _geom_torsion_site_symmetry_1
    _geom_torsion_site_symmetry_2
    _geom_torsion_site_symmetry_3
    _geom_torsion_site_symmetry_4
    _geom_torsion
    _geom_torsion_publ_flag
    C12 N1 C1 C2 . . . . -140.9(2) ?
    C12 N1 C1 C6 . . . . 41.2(3) ?
    C6 C1 C2 C3 . . . . -2.6(3) ?
    N1 C1 C2 C3 . . . . 179.4(2) ?
    C1 C2 C3 C4 . . . . -0.9(3) ?
    C2 C3 C4 C5 . . . . 3.0(3) ?
    C3 C4 C5 C6 . . . . -1.6(3) ?
    C4 C5 C6 C1 . . . . -1.8(3) ?
    C4 C5 C6 C7 . . . . 173.16(19) ?
    C2 C1 C6 C5 . . . . 3.8(3) ?
    N1 C1 C6 C5 . . . . -178.33(18) ?
    C2 C1 C6 C7 . . . . -170.78(19) ?
    N1 C1 C6 C7 . . . . 7.0(3) ?
    C11 N2 C7 C6 . . . . -9.7(3) ?
    C8 N2 C7 C6 . . . . -179.26(17) ?
    C11 N2 C7 S2 . . . . 171.99(14) ?
    C8 N2 C7 S2 . . . . 2.5(3) ?
    C5 C6 C7 N2 . . . . 145.61(19) ?
    C1 C6 C7 N2 . . . . -39.8(3) ?
    C5 C6 C7 S2 . . . . -36.1(2) ?
    C1 C6 C7 S2 . . . . 138.49(17) ?
    C7 N2 C8 C9 . . . . -178.51(18) ?
    C11 N2 C8 C9 . . . . 10.8(2) ?
    N2 C8 C9 C10 . . . . -30.2(2) ?
    C8 C9 C10 C11 . . . . 38.8(2) ?
    C7 N2 C11 C12 . . . . 79.1(2) ?
    C8 N2 C11 C12 . . . . -110.28(18) ?
    C7 N2 C11 C10 . . . . -157.51(18) ?
    C8 N2 C11 C10 . . . . 13.1(2) ?
    C9 C10 C11 N2 . . . . -31.7(2) ?
    C9 C10 C11 C12 . . . . 85.7(2) ?
    C1 N1 C12 C11 . . . . -6.1(3) ?
    C1 N1 C12 S1 . . . . 174.50(16) ?
    N2 C11 C12 N1 . . . . -65.3(2) ?
    C10 C11 C12 N1 . . . . 179.85(18) ?
    N2 C11 C12 S1 . . . . 114.07(17) ?
    C10 C11 C12 S1 . . . . -0.8(3) ?
loop_
    _geom_hbond_atom_site_label_D
    _geom_hbond_atom_site_label_H
    _geom_hbond_atom_site_label_A
    _geom_hbond_site_symmetry_A
    _geom_hbond_distance_DH
    _geom_hbond_distance_HA
    _geom_hbond_distance_DA
    _geom_hbond_angle_DHA
    _geom_hbond_publ_flag
    N1 H1 S1 3_666 0.860(10)
                           2.580(10)
                                   3.411(2) 166(2) yes
