# Supplementary material for: Pyrrolo­[2,1-c][1,4]benzodiazepine-5,11-dithione
Source: Acta Crystallogr Sect E Struct Rep Online. 2010 Jun 16;66(Pt 7):o1653. doi: 10.1107/S1600536810021410 (PMC3006926; doi:10.1107/S1600536810021410)
Supplement: Supplementary file 2 [file e-66-o1653-Isup2.hkl]

# 
# h,k,l, Fc-squared, Fo-squared, sigma(Fo-squared) and status flag 
# 
data_I
_shelx_title '  P21/c' 
_shelx_refln_list_code          4 
_shelx_F_calc_maximum      195.33 
_exptl_crystal_F_000       520.00 
_reflns_d_resolution_high  0.7353 
 
loop_ 
 _symmetry_equiv_pos_as_xyz 
 'x, y, z' 
 '-x, y+1/2, -z+1/2' 
 '-x, -y, -z' 
 'x, -y-1/2, z-1/2' 
 
_cell_length_a    13.9831 
_cell_length_b    10.0134 
_cell_length_c     8.2670 
_cell_angle_alpha  90.000 
_cell_angle_beta   97.089 
_cell_angle_gamma  90.000 
 
_shelx_F_squared_multiplier     1.000 
 
loop_ 
 _refln_index_h 
 _refln_index_k 
 _refln_index_l 
 _refln_F_squared_calc 
 _refln_F_squared_meas 
 _refln_F_squared_sigma 
 _refln_observed_status 
   1   0   0       70.42       -0.24      0.24 o 
   2   0   0     6038.19     5904.87     76.58 o 
   3   0   0        7.08        3.63      2.39 o 
   4   0   0    13241.73    13465.54    162.31 o 
   5   0   0     3013.29     3008.83     45.42 o 
   6   0   0     4212.47     4009.88     65.50 o 
   7   0   0     2067.05     2089.21     39.15 o 
   8   0   0      127.13      162.27      7.97 o 
   9   0   0     1951.81     1884.35     35.59 o 
  10   0   0      346.81      364.61     25.59 o 
  11   0   0       67.05       70.73      8.46 o 
  12   0   0     1143.66     1078.69     48.31 o 
  13   0   0     1496.51     1397.35     49.74 o 
  14   0   0      221.55      190.32     15.81 o 
  15   0   0       95.10      114.35     14.23 o 
  16   0   0       13.33        5.60     13.47 o 
  17   0   0       24.57       10.44     15.53 o 
  18   0   0       10.25      -10.33     31.72 o 
   2   1   0      976.26     1042.13     11.08 o 
   3   1   0      320.18      293.87      5.18 o 
   4   1   0     1523.62     1490.98     16.34 o 
   5   1   0     1196.92     1184.09     14.34 o 
   6   1   0      128.19      149.22      4.70 o 
   7   1   0      127.33      101.44      4.54 o 
   8   1   0     1338.46     1286.73     18.32 o 
   9   1   0      172.02      153.73      6.25 o 
  10   1   0      479.14      479.80     14.89 o 
  11   1   0     2948.10     2817.65     38.44 o 
  12   1   0       70.15       68.91      7.19 o 
  13   1   0       66.80       54.83      7.97 o 
  14   1   0      205.24      189.55     11.56 o 
  15   1   0      398.03      403.48     15.55 o 
  16   1   0       94.73       99.83     11.26 o 
  17   1   0      232.58      251.99     21.50 o 
  18   1   0       50.31       75.93     26.02 o 
   0   2   0        0.88        1.63      3.08 o 
   1   2   0     1474.69     1476.18     17.53 o 
   2   2   0     2730.10     2724.91     29.63 o 
   3   2   0       40.40       39.25      2.96 o 
   4   2   0      580.53      567.81      8.84 o 
   5   2   0      297.39      301.07      7.59 o 
   6   2   0      592.92      531.98     10.89 o 
   7   2   0      644.72      607.75     12.33 o 
   8   2   0      209.68      197.00      6.78 o 
   9   2   0      283.49      276.14      8.43 o 
  10   2   0       87.67       88.72      6.47 o 
  11   2   0      120.73      133.28      7.54 o 
  12   2   0      451.97      418.68     12.54 o 
  13   2   0      252.53      263.34     12.16 o 
  14   2   0      362.77      391.38     14.71 o 
  15   2   0      193.07      182.70     11.65 o 
  16   2   0        5.54       -1.19      8.31 o 
  17   2   0       35.82       29.93     15.00 o 
  18   2   0      120.08       98.54     18.31 o 
   1   3   0     1159.49     1221.83     16.95 o 
   2   3   0      897.99      891.28     17.35 o 
   3   3   0     2758.37     2768.24     37.85 o 
   4   3   0     3055.79     3036.13     38.14 o 
   5   3   0      188.07      160.27      5.56 o 
   6   3   0        1.73        5.95      3.98 o 
   7   3   0      113.10       99.48      5.81 o 
   8   3   0      464.93      488.97     12.98 o 
   9   3   0      753.29      726.00     15.63 o 
  10   3   0      502.39      471.06     14.31 o 
  11   3   0      125.69      108.94      7.44 o 
  12   3   0       17.60       23.36      6.64 o 
  13   3   0       32.38       16.90      7.30 o 
  14   3   0        8.82        3.45      7.30 o 
  15   3   0      139.28      165.84     12.60 o 
  16   3   0      466.13      475.52     22.63 o 
  17   3   0       38.36       43.21     16.33 o 
  18   3   0       62.25       54.11     18.28 o 
   0   4   0      729.30      746.36     21.33 o 
   1   4   0     3858.39     4026.01     60.32 o 
   2   4   0       22.64       41.88      4.69 o 
   3   4   0      805.97      987.48     17.28 o 
   4   4   0      625.85      663.03     14.61 o 
   5   4   0     8283.55     8794.74    127.87 o 
   6   4   0      129.23      104.10      5.92 o 
   7   4   0     1203.86     1229.13     20.84 o 
   8   4   0     1046.75     1028.62     19.13 o 
   9   4   0      823.29      839.40     17.37 o 
  10   4   0      695.96      651.58     21.13 o 
  11   4   0      493.83      473.84     16.53 o 
  12   4   0     1583.43     1472.66     29.93 o 
  13   4   0        0.15       -6.68      6.68 o 
  14   4   0      300.00      354.24     26.26 o 
  15   4   0       31.98       32.36      9.48 o 
  16   4   0       44.50       34.28     12.87 o 
  17   4   0       58.56      110.35     18.97 o 
  18   4   0      136.95      205.30     22.77 o 
   1   5   0     4662.66     5180.43     94.84 o 
   2   5   0       71.56       75.62      7.54 o 
   3   5   0      969.36      839.22     19.62 o 
   4   5   0        2.97       -2.69      4.89 o 
   5   5   0       12.09       23.81      5.25 o 
   6   5   0     1564.47     1548.91     26.68 o 
   7   5   0      613.66      552.38     18.97 o 
   8   5   0        0.44       -1.61      5.98 o 
   9   5   0       16.77       16.75      6.44 o 
  10   5   0      677.45      645.75     15.99 o 
  11   5   0       98.57       97.26      9.64 o 
  12   5   0      881.46      877.44     23.84 o 
  13   5   0      160.19      164.45     12.56 o 
  14   5   0       24.81       21.65      9.42 o 
  15   5   0        0.79      -10.07     10.07 o 
  16   5   0      624.44      759.70     30.26 o 
  17   5   0        2.96       20.91     15.72 o 
   0   6   0       29.72       23.22      9.94 o 
   1   6   0     2190.12     2223.64     41.38 o 
   2   6   0        0.23       -2.87      6.66 o 
   3   6   0      362.57      394.15     14.03 o 
   4   6   0      281.40      269.06     11.94 o 
   5   6   0      280.08      247.30     11.79 o 
   6   6   0        0.55        8.53      6.20 o 
   7   6   0     1388.94     1337.66     27.30 o 
   8   6   0      934.20      908.54     20.43 o 
   9   6   0       61.11       69.35      7.81 o 
  10   6   0       89.98       75.62      8.07 o 
  11   6   0      570.97      552.70     22.89 o 
  12   6   0      166.60      159.02     20.34 o 
  13   6   0        6.45       -2.91      8.64 o 
  14   6   0      312.25      332.79     16.52 o 
  15   6   0        7.23        7.47     11.75 o 
  16   6   0        5.85        5.20     12.81 o 
   1   7   0      141.93      140.66     11.69 o 
   2   7   0      191.59      187.66     17.18 o 
   3   7   0     1075.24     1077.64     26.07 o 
   4   7   0     1745.47     1768.87     32.82 o 
   5   7   0        0.04       -5.01      7.88 o 
   6   7   0       17.09       13.33      7.70 o 
   7   7   0       40.27       46.73      8.35 o 
   8   7   0      504.96      500.41     16.57 o 
   9   7   0       47.82       66.55      8.74 o 
  10   7   0      234.00      234.42     14.02 o 
  11   7   0       51.45       54.38     11.89 o 
  12   7   0        0.53        2.03     10.32 o 
  13   7   0       82.70       64.07     13.67 o 
  14   7   0      129.12      120.48     15.95 o 
  15   7   0      140.66      179.21     18.41 o 
  16   7   0       46.71       48.67     21.83 o 
   0   8   0     2659.37     2628.43     79.29 o 
   1   8   0      273.36      270.94     15.36 o 
   2   8   0      191.08      175.47     12.21 o 
   3   8   0     1709.39     1665.91     36.22 o 
   4   8   0     1121.68     1151.40     28.84 o 
   5   8   0        4.56        9.01      8.50 o 
   6   8   0      607.22      626.58     18.59 o 
   7   8   0      741.28      688.93     21.86 o 
   8   8   0       13.55       -1.88      8.64 o 
   9   8   0       92.12      103.99     15.60 o 
  10   8   0      230.82      249.13     20.46 o 
  11   8   0       11.81       10.17     12.98 o 
  12   8   0        0.70      -11.65     11.65 o 
  13   8   0      120.83      163.50     20.11 o 
  14   8   0        9.07       18.52     27.36 o 
  15   8   0      327.22      348.45     34.56 o 
   1   9   0      183.46      188.64     13.85 o 
   2   9   0       19.82       13.60      8.61 o 
   3   9   0       19.11       21.49      8.62 o 
   4   9   0      626.06      667.04     32.11 o 
   5   9   0      174.75      192.88     22.39 o 
   6   9   0        0.11       -3.38      9.64 o 
   7   9   0       72.82       68.21     14.22 o 
   8   9   0      527.34      510.66     29.07 o 
   9   9   0       11.50        4.24     12.12 o 
  10   9   0        0.56      -16.41     16.41 o 
  11   9   0      474.57      456.53     41.58 o 
  12   9   0       60.02       55.26     21.03 o 
  13   9   0       59.16       19.05     28.15 o 
  14   9   0       53.55       51.40     22.96 o 
   0  10   0      359.57      381.30     26.85 o 
   1  10   0       20.78       25.85     10.16 o 
   2  10   0      630.21      616.24     30.90 o 
   3  10   0       84.41       69.38     12.66 o 
   4  10   0      870.15      844.63     35.53 o 
   5  10   0       11.27        0.46     12.14 o 
   6  10   0      466.15      488.58     26.54 o 
   7  10   0       11.27        9.72     12.55 o 
   8  10   0       21.19       21.78     18.34 o 
   9  10   0      130.15      137.66     23.80 o 
  10  10   0      117.25       93.62     23.42 o 
  11  10   0       31.59       42.38     21.24 o 
  12  10   0        4.68      -24.83     24.83 o 
   1  11   0        0.48      -16.67     16.67 o 
   2  11   0      277.51      303.04     29.66 o 
   3  11   0       10.25       11.93     17.19 o 
   4  11   0      161.82      167.56     19.70 o 
   5  11   0       61.19       87.92     18.16 o 
   6  11   0       21.91      -16.57     16.57 o 
   7  11   0      284.34      325.93     31.29 o 
   8  11   0      256.76      290.45     31.11 o 
   9  11   0      589.28      634.92     42.16 o 
  10  11   0        0.11      -15.51     19.66 o 
  11  11   0       35.90       36.64     27.91 o 
   0  12   0       73.15       74.75     32.59 o 
   1  12   0       61.09       61.56     21.89 o 
   2  12   0        0.48      -14.07     17.46 o 
   3  12   0        8.88       -1.93     18.07 o 
   4  12   0        0.60      -11.21     18.71 o 
   5  12   0      147.94      150.21     21.28 o 
   6  12   0       36.16       28.58     17.60 o 
   7  12   0       45.17       41.45     19.33 o 
   8  12   0      154.71      185.33     29.01 o 
   1  13   0       30.91       35.35     25.40 o 
   2  13   0      241.20      230.47     30.33 o 
   3  13   0      327.26      317.37     34.65 o 
   4  13   0        7.58      -11.93     19.87 o 
   5  13   0        0.00       28.37     22.17 o 
 -18   1   1      116.95      152.18     16.52 o 
 -17   1   1        4.32        5.77      9.77 o 
 -16   1   1       50.87       67.45     10.03 o 
 -15   1   1      126.65      101.57     10.47 o 
 -14   1   1      170.16      198.71     11.73 o 
 -13   1   1       64.17       59.48      8.38 o 
 -12   1   1       51.69       56.90      6.14 o 
 -11   1   1      168.06      165.78      7.58 o 
 -10   1   1      338.72      327.98      9.18 o 
  -9   1   1      680.94      654.16     12.33 o 
  -8   1   1      392.95      409.84      9.74 o 
  -7   1   1       42.62       54.70      4.75 o 
  -6   1   1      157.39      130.66      4.68 o 
  -5   1   1     2128.76     2194.61     28.34 o 
  -4   1   1     2155.87     2105.51     24.26 o 
  -3   1   1       28.40       28.84      2.66 o 
  -2   1   1      797.65      805.61      9.83 o 
  -1   1   1     3270.44     3378.35     32.11 o 
   0   1   1     2545.42     2629.71     25.65 o 
   1   1   1     1727.88     1705.80     17.82 o 
   2   1   1     2913.06     3004.51     33.75 o 
   3   1   1     1094.21     1108.74     13.27 o 
   4   1   1     5003.40     5199.93     52.31 o 
   5   1   1      498.69      557.59      8.37 o 
   6   1   1      781.64      894.32     12.28 o 
   7   1   1       68.47       63.57      5.01 o 
   8   1   1       68.75       57.53      4.41 o 
   9   1   1       28.12       22.98      4.50 o 
  10   1   1       26.25       31.12      5.60 o 
  11   1   1        6.61        5.53      5.76 o 
  12   1   1       27.61       31.10      6.25 o 
  13   1   1      462.83      427.76     13.39 o 
  14   1   1      235.81      245.60     12.86 o 
  15   1   1      110.09      120.77     13.18 o 
  16   1   1       14.96       11.30     12.22 o 
  17   1   1       50.29       33.43     28.93 o 
  18   1   1      117.61      121.49     28.49 o 
 -18   2   1       11.07       33.45     16.39 o 
 -17   2   1      144.99      175.13     14.14 o 
 -16   2   1       58.16       53.82      9.78 o 
 -15   2   1      237.54      236.86     13.04 o 
 -14   2   1       35.02       33.25      8.43 o 
 -13   2   1      216.92      226.43     10.78 o 
 -12   2   1      682.81      667.29     15.28 o 
 -11   2   1      116.62      120.40      7.12 o 
 -10   2   1      641.59      666.55     13.43 o 
  -9   2   1       23.48       20.54      4.69 o 
  -8   2   1      611.51      639.81     12.55 o 
  -7   2   1     2051.81     2132.78     29.13 o 
  -6   2   1      692.98      850.12     13.89 o 
  -5   2   1     2539.59     2650.94     38.15 o 
  -4   2   1      307.93      307.83      7.08 o 
  -3   2   1      674.83      706.52      9.61 o 
  -2   2   1      938.69     1044.69     13.11 o 
  -1   2   1        0.59        2.35      2.06 o 
   0   2   1     4632.57     4982.51     51.69 o 
   1   2   1      754.40      817.50     10.96 o 
   2   2   1     1105.80     1161.35     14.81 o 
   3   2   1     2430.87     2508.44     31.22 o 
   4   2   1      452.58      430.64      9.10 o 
   5   2   1       91.77       81.25      3.92 o 
   6   2   1     1428.53     1453.31     20.48 o 
   7   2   1     1519.64     1567.41     21.85 o 
   8   2   1       20.40       34.92      4.31 o 
   9   2   1       87.37       90.86      7.98 o 
  10   2   1      148.65      144.28      7.60 o 
  11   2   1     1048.24     1028.75     19.56 o 
  12   2   1      213.34      226.04      9.29 o 
  13   2   1       39.35       30.64      6.68 o 
  14   2   1        5.76       14.89      7.65 o 
  15   2   1      228.46      244.05     19.85 o 
  16   2   1      259.34      271.40     21.03 o 
  17   2   1        2.47        3.08     29.74 o 
  18   2   1       51.79      100.70     77.22 o 
 -18   3   1      141.75      155.55     21.28 o 
 -17   3   1        0.32       -0.74      9.65 o 
 -16   3   1       91.93      109.18     12.10 o 
 -15   3   1      116.09      112.45     11.06 o 
 -14   3   1      366.42      343.11     14.69 o 
 -13   3   1      973.93      918.13     21.02 o 
 -12   3   1        0.86       13.94      6.45 o 
 -11   3   1     1428.68     1379.61     23.13 o 
 -10   3   1      987.13      982.23     17.05 o 
  -9   3   1      892.01      871.90     16.35 o 
  -8   3   1      134.73      146.61      6.65 o 
  -7   3   1      301.94      246.75      7.45 o 
  -6   3   1       40.06       25.60      4.22 o 
  -5   3   1     6131.78     6471.08    102.04 o 
  -4   3   1      168.03      171.39      7.50 o 
  -3   3   1      345.06      362.39      9.46 o 
  -2   3   1      257.99      272.49      7.95 o 
  -1   3   1     3405.59     3551.89     38.98 o 
   0   3   1      409.74      437.46      7.60 o 
   1   3   1      179.06      168.33      5.84 o 
   2   3   1      273.51      252.89      6.77 o 
   3   3   1     1339.73     1414.52     20.73 o 
   4   3   1     3198.84     3210.86     42.34 o 
   5   3   1       72.63       59.33      4.43 o 
   6   3   1      198.47      216.09      6.55 o 
   7   3   1       28.03       39.50      4.79 o 
   8   3   1     3004.03     2935.85     41.31 o 
   9   3   1     1638.72     1620.96     24.91 o 
  10   3   1       30.19       26.72      6.12 o 
  11   3   1      495.56      461.41     13.24 o 
  12   3   1     1442.71     1352.79     25.39 o 
  13   3   1       73.11       79.87     11.16 o 
  14   3   1       49.46       68.27      9.60 o 
  15   3   1        2.00       -4.25     11.52 o 
  16   3   1      294.27      297.24     22.34 o 
  17   3   1      120.61      143.43     18.47 o 
  18   3   1      140.74      193.42     31.84 o 
 -18   4   1        4.40        7.39     24.95 o 
 -17   4   1       41.19       41.59     14.62 o 
 -16   4   1      208.36      234.29     15.55 o 
 -15   4   1        0.51       16.52      8.65 o 
 -14   4   1       29.84       31.00      8.60 o 
 -13   4   1       26.52       30.51      8.28 o 
 -12   4   1        0.94        8.08      6.29 o 
 -11   4   1        5.77        6.61      6.23 o 
 -10   4   1      266.21      263.63     10.46 o 
  -9   4   1      294.15      284.56     12.92 o 
  -8   4   1      214.36      199.07     11.23 o 
  -7   4   1       42.55       53.72      5.99 o 
  -6   4   1       10.50       16.12      4.85 o 
  -5   4   1        3.08        0.44      3.77 o 
  -4   4   1       63.95       56.96      5.03 o 
  -3   4   1      427.49      392.88      9.89 o 
  -2   4   1      423.82      465.79     10.27 o 
  -1   4   1       58.83       57.15      3.57 o 
   0   4   1     1001.49     1111.05     18.11 o 
   1   4   1     1116.66     1227.47     18.91 o 
   2   4   1       31.03       32.63      3.87 o 
   3   4   1      162.77      142.46      7.21 o 
   4   4   1       21.01       33.44      4.79 o 
   5   4   1        0.07        0.59      4.15 o 
   6   4   1      227.79      207.72      7.36 o 
   7   4   1      429.41      404.73     10.77 o 
   8   4   1        0.33       -2.78      5.00 o 
   9   4   1       43.31       42.29      6.36 o 
  10   4   1        1.16        2.96      5.72 o 
  11   4   1        9.08       12.15      5.91 o 
  12   4   1      156.31      154.53      9.89 o 
  13   4   1        0.78       -4.71      8.32 o 
  14   4   1       10.45       18.29     10.93 o 
  15   4   1       28.43       17.56     17.36 o 
  16   4   1        1.07       32.97     14.39 o 
  17   4   1       17.36       33.16     16.17 o 
 -17   5   1       91.21      124.89     19.78 o 
 -16   5   1        6.64       -1.42     10.13 o 
 -15   5   1      100.06      137.85     13.06 o 
 -14   5   1        3.88       11.17      8.31 o 
 -13   5   1      225.52      224.11     12.63 o 
 -12   5   1        0.09        9.09      8.47 o 
 -11   5   1      231.45      226.61     11.97 o 
 -10   5   1      427.64      446.90     14.41 o 
  -9   5   1       14.91       23.70      7.10 o 
  -8   5   1       46.59       54.61      8.06 o 
  -7   5   1        0.73       -4.13      5.59 o 
  -6   5   1      954.11      911.68     18.70 o 
  -5   5   1       67.39       64.26      6.68 o 
  -4   5   1       11.73       15.39      4.75 o 
  -3   5   1       82.43       77.87      6.21 o 
  -2   5   1      945.06      989.39     16.44 o 
  -1   5   1      715.50      874.76     16.27 o 
   0   5   1      248.50      253.03      7.83 o 
   1   5   1       48.29       79.84      4.53 o 
   2   5   1       87.90       98.13      5.55 o 
   3   5   1      513.07      540.70     12.25 o 
   4   5   1      348.60      384.05     12.78 o 
   5   5   1       15.95       11.84      5.87 o 
   6   5   1      225.82      229.00     10.10 o 
   7   5   1       48.13       41.93      6.51 o 
   8   5   1      769.36      779.09     16.72 o 
   9   5   1      658.73      604.77     15.09 o 
  10   5   1       70.70       72.99      8.18 o 
  11   5   1      310.12      273.43     14.17 o 
  12   5   1       10.97        6.78      7.48 o 
  13   5   1       84.81       95.76     10.17 o 
  14   5   1       17.51       20.46     11.04 o 
  15   5   1       45.98       55.66     15.96 o 
  16   5   1      134.54      125.77     19.01 o 
  17   5   1        7.81        5.10     15.35 o 
 -17   6   1       65.42       90.11     27.08 o 
 -16   6   1        0.11      -13.29     13.29 o 
 -15   6   1        2.49      -10.24     10.24 o 
 -14   6   1       70.00       56.28     10.99 o 
 -13   6   1       40.97       47.64     11.19 o 
 -12   6   1      110.25       97.10     11.57 o 
 -11   6   1        1.59        2.27      8.48 o 
 -10   6   1       69.05       85.31     10.24 o 
  -9   6   1      122.95      106.87      8.76 o 
  -8   6   1      314.85      279.60     11.59 o 
  -7   6   1      184.60      192.72      9.83 o 
  -6   6   1      151.31      161.28      9.05 o 
  -5   6   1        3.85       -0.35      4.88 o 
  -4   6   1      659.64      677.29     14.52 o 
  -3   6   1       20.87       31.73      5.92 o 
  -2   6   1      748.43      674.19     17.24 o 
  -1   6   1       68.29       60.93      5.56 o 
   0   6   1      289.50      283.94     14.88 o 
   1   6   1       24.13       19.54      4.83 o 
   2   6   1      104.06       85.54      5.40 o 
   3   6   1      118.93      137.48      7.51 o 
   4   6   1      212.86      225.32      9.78 o 
   5   6   1      970.24      949.13     25.49 o 
   6   6   1       34.41       49.17      8.19 o 
   7   6   1       26.04       27.73      7.36 o 
   8   6   1     1163.26     1075.56     24.17 o 
   9   6   1      109.10      111.60      9.96 o 
  10   6   1       21.54       18.69      9.38 o 
  11   6   1      142.75      135.20     13.49 o 
  12   6   1      100.84      102.92     13.37 o 
  13   6   1       22.52       31.73     11.73 o 
  14   6   1        3.46       13.25     11.15 o 
  15   6   1       82.13       82.11     23.90 o 
  16   6   1        2.06      -20.22     20.22 o 
 -16   7   1      165.18      149.32     26.70 o 
 -15   7   1      247.82      300.77     23.59 o 
 -14   7   1       31.15       49.14     15.84 o 
 -13   7   1      171.63      185.69     16.81 o 
 -12   7   1      139.17      170.45     15.97 o 
 -11   7   1       31.17       34.43      9.62 o 
 -10   7   1        0.92       -7.44      8.21 o 
  -9   7   1      564.56      552.21     19.89 o 
  -8   7   1      959.14      871.12     20.42 o 
  -7   7   1      101.45       98.41      8.68 o 
  -6   7   1     1697.29     1627.04     35.28 o 
  -5   7   1        0.10        2.17      6.23 o 
  -4   7   1      562.28      529.55     14.72 o 
  -3   7   1      279.99      291.05     12.74 o 
  -2   7   1      356.26      362.34     12.85 o 
  -1   7   1      867.27      932.81     30.42 o 
   0   7   1     1237.51     1177.35     30.07 o 
   1   7   1       61.91       59.31      7.73 o 
   2   7   1       48.13       49.21      6.71 o 
   3   7   1      627.00      625.90     18.88 o 
   4   7   1      288.86      286.56     11.17 o 
   5   7   1      138.23      132.66      9.17 o 
   6   7   1       83.93      101.23     10.14 o 
   7   7   1     2165.22     2098.21     38.95 o 
   8   7   1       68.28       76.52      8.41 o 
   9   7   1      105.92       68.01     11.76 o 
  10   7   1      290.96      254.92     16.35 o 
  11   7   1        0.80        0.90     12.72 o 
  12   7   1      265.87      245.05     21.37 o 
  13   7   1      313.57      349.06     24.60 o 
  14   7   1       37.15       50.15     17.15 o 
  15   7   1       45.28       73.90     39.97 o 
 -15   8   1       14.29        6.70     15.80 o 
 -14   8   1       42.84       74.44     23.42 o 
 -13   8   1       73.30       93.92     17.86 o 
 -12   8   1       37.08       45.43     15.27 o 
 -11   8   1      185.48      189.94     19.72 o 
 -10   8   1       64.75       72.45     11.04 o 
  -9   8   1      352.45      340.98     16.34 o 
  -8   8   1      676.08      688.02     22.35 o 
  -7   8   1        5.31       -1.19      9.99 o 
  -6   8   1      105.00       97.83      8.72 o 
  -5   8   1       19.09       20.09      6.28 o 
  -4   8   1     3554.08     3472.10     54.15 o 
  -3   8   1      366.41      398.66     13.90 o 
  -2   8   1       17.27       12.87      8.74 o 
  -1   8   1        9.80        7.76     12.89 o 
   0   8   1      144.87      157.91     14.30 o 
   1   8   1      491.09      488.55     16.34 o 
   2   8   1     1456.90     1426.29     32.37 o 
   3   8   1      429.29      498.17     15.35 o 
   4   8   1      244.62      226.92     13.09 o 
   5   8   1      838.20      886.69     24.22 o 
   6   8   1      116.38      127.97     10.56 o 
   7   8   1      487.12      471.32     23.59 o 
   8   8   1      161.52      165.15     14.49 o 
   9   8   1      238.00      253.73     16.68 o 
  10   8   1      214.44      172.57     18.68 o 
  11   8   1      302.87      286.39     22.25 o 
  12   8   1        8.11        6.84     14.05 o 
  13   8   1        4.15       12.38     14.25 o 
  14   8   1       10.67       14.13     21.07 o 
 -14   9   1       22.94        1.50     21.32 o 
 -13   9   1       48.52       45.16     22.34 o 
 -12   9   1       65.27       53.67     22.07 o 
 -11   9   1        3.42       -8.91     36.33 o 
 -10   9   1       67.17       71.03     25.87 o 
  -9   9   1       53.39       72.15     19.97 o 
  -8   9   1      144.73      154.17     17.31 o 
  -7   9   1        0.97       -6.62     10.64 o 
  -6   9   1        4.75        3.36     11.67 o 
  -5   9   1       25.74       14.14      9.13 o 
  -4   9   1        9.65       15.15      8.74 o 
  -3   9   1       28.20       25.02      8.72 o 
  -2   9   1       54.72       47.62     10.19 o 
  -1   9   1      201.04      185.59     15.77 o 
   0   9   1       74.01       76.79     10.78 o 
   1   9   1      169.35      186.37     12.36 o 
   2   9   1       27.64        5.72      7.66 o 
   3   9   1       50.54       56.07     11.50 o 
   4   9   1       41.32       43.09     12.65 o 
   5   9   1       57.51       55.49     13.30 o 
   6   9   1      334.83      299.86     20.89 o 
   7   9   1       55.04       72.05     12.22 o 
   8   9   1       29.58       44.96     13.86 o 
   9   9   1        0.39        4.20     25.37 o 
  10   9   1        0.12       14.06     13.37 o 
  11   9   1       26.57       17.32     14.00 o 
  12   9   1        5.11        6.97     14.67 o 
  13   9   1       16.53       39.25     17.07 o 
 -12  10   1        0.04       -0.72     24.28 o 
 -11  10   1       15.64       -3.83     27.85 o 
 -10  10   1        2.09        7.82     18.23 o 
  -9  10   1      337.77      333.82     31.50 o 
  -8  10   1        2.12       -3.62     16.56 o 
  -7  10   1      114.92      139.13     22.83 o 
  -6  10   1        0.88       -3.66     16.84 o 
  -5  10   1      130.98      128.87     14.42 o 
  -4  10   1      113.92       98.67     13.40 o 
  -3  10   1      133.04      160.80     17.53 o 
  -2  10   1      241.96      248.33     19.55 o 
  -1  10   1       83.27       83.05     23.81 o 
   0  10   1       13.88       12.52     14.53 o 
   1  10   1       59.79       67.37     14.44 o 
   2  10   1        5.17       13.79     12.10 o 
   3  10   1      320.17      263.67     17.73 o 
   4  10   1      275.75      312.29     21.96 o 
   5  10   1       12.73       15.66     13.23 o 
   6  10   1       15.69       13.48     13.14 o 
   7  10   1       73.05       87.80     16.04 o 
   8  10   1       11.36        2.75     12.19 o 
   9  10   1        0.14       11.13     13.90 o 
  10  10   1      321.96      362.96     31.54 o 
  11  10   1       66.96      101.46     24.41 o 
  12  10   1       45.87       55.99     22.09 o 
 -11  11   1      387.28      406.05     37.39 o 
 -10  11   1      164.88      176.85     48.19 o 
  -9  11   1       54.65       59.40     25.68 o 
  -8  11   1       42.38       45.42     27.78 o 
  -7  11   1      242.49      260.53     28.82 o 
  -6  11   1       51.42       62.41     17.38 o 
  -5  11   1      286.83      283.95     36.51 o 
  -4  11   1       41.03       52.82     19.18 o 
  -3  11   1       12.52        4.00     17.25 o 
  -2  11   1       72.37       93.61     22.24 o 
  -1  11   1      304.03      323.78     22.76 o 
   0  11   1       28.94       15.36     13.18 o 
   1  11   1      146.86      140.79     17.86 o 
   2  11   1       79.24       60.81     17.71 o 
   3  11   1      135.76      146.53     15.66 o 
   4  11   1       95.28      117.00     15.07 o 
   5  11   1      258.88      283.24     19.52 o 
   6  11   1        0.02        0.61     17.42 o 
   7  11   1       63.49       32.63     20.54 o 
   8  11   1      328.14      262.56     59.58 o 
   9  11   1      104.28      125.18     34.61 o 
  10  11   1       70.36       34.63     23.85 o 
  -8  12   1      189.83      187.94     24.11 o 
  -7  12   1       32.76       44.31     18.62 o 
  -6  12   1        1.50       15.52     17.03 o 
  -5  12   1        1.08       -8.19     19.68 o 
  -4  12   1       14.65       23.26     20.32 o 
  -3  12   1      491.22      507.32     39.69 o 
  -2  12   1      163.35      130.56     25.64 o 
  -1  12   1       35.27       55.12     21.62 o 
   0  12   1      233.38      255.94     35.10 o 
   1  12   1      525.17      549.99     38.86 o 
   2  12   1       24.23       23.10     20.38 o 
   3  12   1       38.59       28.03     20.58 o 
   4  12   1        0.90      -23.56     23.56 o 
   5  12   1        6.00       22.89     17.10 o 
   6  12   1      344.19      310.20     26.14 o 
   7  12   1      206.20      183.18     28.39 o 
   8  12   1       24.16       22.01     21.22 o 
  -5  13   1      205.89      180.74     29.49 o 
  -4  13   1        3.04        9.24     22.56 o 
  -3  13   1       16.01      -31.56     31.56 o 
  -2  13   1        0.19       22.59     32.82 o 
  -1  13   1       25.37       33.03     30.66 o 
   0  13   1        4.86      -21.10     21.10 o 
   1  13   1       59.73       43.91     24.10 o 
   2  13   1       36.95       73.19     24.81 o 
   3  13   1       35.82       18.59     53.77 o 
   4  13   1        0.02      -16.30     20.85 o 
   5  13   1        0.44      -15.30     20.79 o 
 -18   0   2      111.96      168.33     19.69 o 
 -17   0   2       24.36       18.08     15.24 o 
 -16   0   2       19.63       21.20     13.11 o 
 -15   0   2      231.20      243.39     19.14 o 
 -14   0   2        1.05       13.49     11.41 o 
 -13   0   2       65.31       74.10     13.52 o 
 -12   0   2     1028.11      988.66     25.70 o 
 -11   0   2      569.85      587.89     21.96 o 
 -10   0   2     1235.85     1217.84     27.22 o 
  -9   0   2      362.20      352.50     13.15 o 
  -8   0   2     1747.83     1693.43     32.49 o 
  -7   0   2       10.29       13.71      4.31 o 
  -6   0   2     4966.98     4855.63     78.38 o 
  -5   0   2      363.48      399.75      9.84 o 
  -4   0   2      922.48      931.87     16.27 o 
  -3   0   2     5574.96     5826.49     82.86 o 
  -2   0   2    25110.83    25394.76    445.81 o 
  -1   0   2    22553.27    23998.14    432.53 o 
   0   0   2     1150.62     1205.70     38.86 o 
   1   0   2    38154.86    38969.88    714.59 o 
   2   0   2      558.17      550.51     21.40 o 
   3   0   2    13907.70    14552.17    218.90 o 
   5   0   2     4028.87     4278.52     61.57 o 
   6   0   2       83.47      125.84      6.66 o 
   7   0   2     5482.99     5436.67     77.71 o 
   8   0   2       18.86       21.53      5.66 o 
   9   0   2      399.72      340.70     13.79 o 
  10   0   2       61.67       56.61      8.16 o 
  11   0   2      463.88      499.46     22.56 o 
  12   0   2       84.59       80.03     10.91 o 
  13   0   2     2160.64     2129.08     53.81 o 
  14   0   2      433.87      336.10     41.07 o 
  15   0   2       11.31       29.64     26.46 o 
  16   0   2       17.96       34.23     30.94 o 
  17   0   2      764.37      778.48     67.17 o 
  18   0   2       57.49       74.91     38.16 o 
 -18   1   2       19.07       10.48     12.42 o 
 -17   1   2      630.02      624.50     21.27 o 
 -16   1   2      237.37      251.95     17.21 o 
 -15   1   2       14.62       14.58     12.31 o 
 -14   1   2      285.92      273.20     14.55 o 
 -13   1   2      293.05      275.54     10.74 o 
 -12   1   2      414.47      375.37     10.66 o 
 -11   1   2       13.90        1.28      5.28 o 
 -10   1   2     2277.23     2165.57     29.41 o 
  -9   1   2      194.35      205.39      7.17 o 
  -8   1   2     1703.47     1628.15     22.34 o 
  -7   1   2      261.81      253.40      8.27 o 
  -6   1   2       67.17       55.91      4.06 o 
  -5   1   2      326.81      316.28      8.27 o 
  -4   1   2     3767.79     3830.04     44.08 o 
  -3   1   2     1202.33     1230.82     15.56 o 
  -2   1   2      441.49      443.66      6.50 o 
  -1   1   2      943.43      986.40     15.11 o 
   0   1   2     4526.93     4905.97     58.12 o 
   1   1   2      140.95      141.14      4.80 o 
   3   1   2     4025.20     4092.55     54.33 o 
   4   1   2      582.57      564.83      9.48 o 
   5   1   2       60.06       27.38      2.49 o 
   6   1   2      287.94      283.11      6.88 o 
   7   1   2      380.95      391.70      8.27 o 
   8   1   2        2.95       -1.42      4.64 o 
   9   1   2     1058.69      991.34     17.16 o 
  10   1   2        0.34        2.26      4.86 o 
  11   1   2      927.41      928.00     17.68 o 
  12   1   2      606.98      602.21     13.91 o 
  13   1   2        7.50        8.01      7.73 o 
  14   1   2        6.16        0.31     16.62 o 
  15   1   2      711.96      718.81     93.71 o 
  16   1   2      141.92      174.85     26.82 o 
  17   1   2       14.11        3.15     27.15 o 
  18   1   2       83.57      126.04     28.87 o 
 -18   2   2       71.45      114.60     15.57 o 
 -17   2   2       98.95       97.25     12.34 o 
 -16   2   2        9.62       13.43      8.92 o 
 -15   2   2        4.94       15.76     10.20 o 
 -14   2   2       83.33       75.92      9.80 o 
 -13   2   2      562.09      539.49     17.37 o 
 -12   2   2      634.58      644.97     14.90 o 
 -11   2   2      626.36      577.72     14.61 o 
 -10   2   2      169.89      183.84      7.65 o 
  -9   2   2      472.48      475.34     10.96 o 
  -8   2   2      632.47      600.26     15.09 o 
  -7   2   2      701.15      667.37     12.40 o 
  -6   2   2     2049.45     2033.32     27.44 o 
  -5   2   2      542.55      554.99     11.67 o 
  -4   2   2       97.72      108.89      4.35 o 
  -3   2   2      339.22      344.40      7.29 o 
  -2   2   2      132.63      163.03      3.81 o 
  -1   2   2      451.29      426.17      5.87 o 
   0   2   2     9601.58    10098.98     95.12 o 
   1   2   2      956.65      953.04     11.89 o 
   2   2   2       17.25       26.51      2.64 o 
   3   2   2       88.80       75.70      5.02 o 
   4   2   2      203.77      189.64      4.93 o 
   5   2   2      111.97      106.13      4.95 o 
   6   2   2      726.88      693.09     11.77 o 
   7   2   2     1024.42      989.97     14.14 o 
   8   2   2      143.61      152.56      6.21 o 
   9   2   2       12.93        7.04      4.54 o 
  10   2   2        0.21        7.32      5.03 o 
  11   2   2       12.56        5.26      5.02 o 
  12   2   2      163.86      155.90      8.27 o 
  13   2   2      488.90      477.12     20.09 o 
  14   2   2       15.91       12.62     13.88 o 
  15   2   2       14.86       18.34     12.12 o 
  16   2   2       18.87       18.61     20.26 o 
  17   2   2       43.83       35.35     23.11 o 
 -18   3   2       81.44       75.90     14.97 o 
 -17   3   2        8.47        8.39     11.49 o 
 -16   3   2       23.08       21.63     11.96 o 
 -15   3   2      348.22      343.49     19.75 o 
 -14   3   2       75.43       60.08      9.56 o 
 -13   3   2      147.83      131.57     10.62 o 
 -12   3   2       26.07       24.49      6.10 o 
 -11   3   2      473.33      476.30     12.08 o 
 -10   3   2      632.50      585.49     13.71 o 
  -9   3   2      378.76      328.44     10.46 o 
  -8   3   2       15.05        6.39      4.61 o 
  -7   3   2      286.73      276.83      8.57 o 
  -6   3   2       30.05       35.52      4.47 o 
  -5   3   2       32.49       63.84      4.38 o 
  -4   3   2      195.96      169.06      8.12 o 
  -3   3   2     4327.54     4279.38     69.90 o 
  -2   3   2     2812.39     2860.37     34.00 o 
  -1   3   2      657.71      659.28      8.12 o 
   0   3   2      141.40      151.26      4.14 o 
   1   3   2     1087.35     1165.04     13.96 o 
   2   3   2      724.17      693.57     10.43 o 
   3   3   2       30.48       20.38      2.72 o 
   4   3   2     1003.77      918.71     14.22 o 
   5   3   2     2490.86     2682.55     39.19 o 
   6   3   2      999.80      950.40     18.88 o 
   7   3   2      150.04      156.47      5.65 o 
   8   3   2      743.67      714.80     15.36 o 
   9   3   2      438.58      423.25     10.98 o 
  10   3   2      214.37      225.48      8.39 o 
  11   3   2      300.29      300.27     10.49 o 
  12   3   2      631.94      582.08     15.94 o 
  13   3   2       24.06       19.96      9.14 o 
  14   3   2      229.70      235.79     18.48 o 
  15   3   2       19.15        9.12     11.79 o 
  16   3   2      184.19      222.64     28.64 o 
  17   3   2       13.78       58.21     24.24 o 
 -18   4   2      183.84      181.22     18.19 o 
 -17   4   2       29.63        8.97     12.20 o 
 -16   4   2       15.58       27.69     10.50 o 
 -15   4   2       13.82        9.17      8.53 o 
 -14   4   2      851.30      858.24     23.68 o 
 -13   4   2       12.37       18.68      8.39 o 
 -12   4   2       82.17       91.42      9.59 o 
 -11   4   2     1531.93     1377.89     30.26 o 
 -10   4   2       42.80       38.06      7.56 o 
  -9   4   2       50.15       63.05      7.34 o 
  -8   4   2       89.38      113.51      8.50 o 
  -7   4   2     3296.49     3210.65     48.03 o 
  -6   4   2       40.76       48.42      5.78 o 
  -5   4   2      944.15      855.04     15.52 o 
  -4   4   2     2190.53     2440.94     39.19 o 
  -3   4   2       30.78       31.79      3.90 o 
  -2   4   2      156.04      160.21      5.78 o 
  -1   4   2     1983.99     1886.16     21.76 o 
   0   4   2        9.34        0.44      2.83 o 
   1   4   2     4653.62     5313.56     69.03 o 
   2   4   2     3313.45     3334.88     44.72 o 
   3   4   2     3394.18     3667.26     48.95 o 
   4   4   2     1152.13     1225.95     20.54 o 
   5   4   2      534.50      525.84     11.98 o 
   6   4   2      857.16      839.58     18.38 o 
   7   4   2      157.74      185.18      8.15 o 
   8   4   2     4614.71     4528.71     78.38 o 
   9   4   2        0.36        2.37      5.39 o 
  10   4   2       47.64       58.76      6.46 o 
  11   4   2      198.88      190.29     10.37 o 
  12   4   2     1519.85     1558.51     40.49 o 
  13   4   2       34.12       31.21     13.30 o 
  14   4   2      210.45      204.14     25.08 o 
  15   4   2      412.90      432.03     34.66 o 
  16   4   2       82.62      117.23     25.95 o 
  17   4   2        1.13      -16.29     21.41 o 
 -17   5   2        6.80        5.05     18.96 o 
 -16   5   2       90.11       86.10     14.78 o 
 -15   5   2      585.67      648.33     23.07 o 
 -14   5   2       39.47       37.84      9.35 o 
 -13   5   2      320.46      308.98     19.16 o 
 -12   5   2        5.59       14.38      9.82 o 
 -11   5   2      135.41      148.42     12.03 o 
 -10   5   2      466.06      425.11     17.12 o 
  -9   5   2     2714.61     2555.31     43.78 o 
  -8   5   2        9.72        1.31      6.34 o 
  -7   5   2      228.38      248.18     10.19 o 
  -6   5   2       47.07       52.66      6.39 o 
  -5   5   2     1901.52     1918.33     29.25 o 
  -4   5   2       22.83       15.75      4.66 o 
  -3   5   2     2241.45     2197.14     29.89 o 
  -2   5   2       22.04       35.65      3.92 o 
  -1   5   2      188.72      207.43      6.78 o 
   0   5   2     2007.72     2174.49     31.03 o 
   1   5   2       66.83       43.31      4.37 o 
   2   5   2      196.73      246.33      7.48 o 
   3   5   2      822.01      828.74     15.92 o 
   4   5   2     3620.59     3545.99     48.57 o 
   5   5   2       55.61       55.08      6.84 o 
   6   5   2        7.11        2.25      2.46 o 
   7   5   2       15.06       15.80      5.70 o 
   8   5   2      494.23      502.44     15.42 o 
   9   5   2       48.52       53.26      9.48 o 
  10   5   2      509.27      496.01     20.20 o 
  11   5   2        5.38        9.47     11.47 o 
  12   5   2       57.87       66.88     11.82 o 
  13   5   2      195.34      189.85     24.97 o 
  14   5   2      231.26      246.42     28.42 o 
  15   5   2       27.24       27.20     19.93 o 
  16   5   2      191.11      213.55     30.39 o 
 -17   6   2       55.41       42.60     39.06 o 
 -16   6   2      149.61      157.50     22.93 o 
 -15   6   2        7.41       -7.04     11.11 o 
 -14   6   2       42.61       52.71     10.94 o 
 -13   6   2      289.57      311.75     19.13 o 
 -12   6   2       17.57       13.10     14.77 o 
 -11   6   2      428.68      397.42     17.37 o 
 -10   6   2        0.46        1.61      7.85 o 
  -9   6   2      119.19      128.57     10.14 o 
  -8   6   2       79.56       71.31      8.77 o 
  -7   6   2      634.88      605.78     16.23 o 
  -6   6   2      415.21      406.56     12.27 o 
  -5   6   2     1345.59     1346.10     24.90 o 
  -4   6   2      309.36      285.02      9.36 o 
  -3   6   2     1298.07     1302.37     21.61 o 
  -2   6   2      137.13      169.46      6.25 o 
  -1   6   2     1051.02     1020.27     23.97 o 
   0   6   2      969.28      979.94     19.15 o 
   1   6   2       33.24       29.03      5.73 o 
   2   6   2     1277.65     1310.27     23.33 o 
   3   6   2      194.94      205.41      8.72 o 
   4   6   2        1.28        2.71      5.34 o 
   5   6   2      476.89      496.49     16.56 o 
   6   6   2      423.76      398.50     16.94 o 
   7   6   2       57.06       23.95     12.46 o 
   8   6   2      728.30      726.24     21.78 o 
   9   6   2        6.24        2.52      8.48 o 
  10   6   2       37.36       33.99     11.13 o 
  11   6   2      129.16      124.91     16.29 o 
  12   6   2      451.28      474.25     26.15 o 
  13   6   2       46.46       56.62     26.30 o 
  14   6   2      286.61      337.26     45.23 o 
  15   6   2       69.29       79.43     58.91 o 
  16   6   2       52.73       59.79     24.85 o 
 -16   7   2       97.00      102.39     19.16 o 
 -15   7   2        0.96       -4.45     11.80 o 
 -14   7   2       91.43       88.26     22.88 o 
 -13   7   2       14.25       13.33     11.51 o 
 -12   7   2      112.94      112.37     14.39 o 
 -11   7   2        0.02        5.59     10.47 o 
 -10   7   2      219.46      182.71     13.83 o 
  -9   7   2       25.79       29.89      9.06 o 
  -8   7   2      169.17      185.15     12.28 o 
  -7   7   2      832.06      825.94     19.57 o 
  -6   7   2      340.48      322.99     12.84 o 
  -5   7   2       66.68       61.70      6.79 o 
  -4   7   2        4.34        3.23      5.48 o 
  -3   7   2      599.69      583.15     13.57 o 
  -2   7   2       34.68       31.61      6.42 o 
  -1   7   2      660.63      659.46     16.26 o 
   0   7   2      413.82      442.71     16.92 o 
   1   7   2       70.80       98.21      9.48 o 
   2   7   2      249.99      269.77     13.06 o 
   3   7   2      235.68      237.23     11.82 o 
   4   7   2      438.93      436.04     27.03 o 
   5   7   2      576.94      580.96     21.91 o 
   6   7   2      160.84      159.98     16.19 o 
   7   7   2       20.33       24.15     11.51 o 
   8   7   2      176.22      154.91     12.83 o 
   9   7   2      397.63      378.58     18.60 o 
  10   7   2      301.95      299.19     17.44 o 
  11   7   2      351.57      357.00     19.49 o 
  12   7   2        7.38       18.80     13.08 o 
  13   7   2       27.40       29.15     19.22 o 
  14   7   2        0.84       22.56     29.68 o 
  15   7   2        3.27       -2.25     25.52 o 
 -15   8   2        4.85       -1.92     30.07 o 
 -14   8   2       96.95      128.78     20.65 o 
 -13   8   2      192.57      189.23     21.10 o 
 -12   8   2      259.57      245.52     21.64 o 
 -11   8   2       10.85        4.95     12.06 o 
 -10   8   2       35.40       19.91     10.99 o 
  -9   8   2       89.98       78.23     16.12 o 
  -8   8   2        9.67        8.29      9.06 o 
  -7   8   2       12.24        6.88      7.17 o 
  -6   8   2     1013.98      977.88     22.69 o 
  -5   8   2       62.43       61.98      7.24 o 
  -4   8   2     1046.41     1048.64     20.09 o 
  -3   8   2      988.39      983.20     21.25 o 
  -2   8   2     3198.41     3185.36     53.19 o 
  -1   8   2        0.06       -7.74      7.74 o 
   0   8   2      326.56      333.78     14.42 o 
   1   8   2      573.27      579.27     24.59 o 
   2   8   2      734.06      731.03     25.54 o 
   3   8   2      906.97      858.85     27.50 o 
   4   8   2       36.15       51.51     10.53 o 
   5   8   2      146.94      141.75     24.69 o 
   6   8   2       10.38       28.70     12.37 o 
   7   8   2     1234.91     1244.08     40.73 o 
   8   8   2       33.52       23.24     10.10 o 
   9   8   2       50.72       65.84     12.22 o 
  10   8   2        0.99        0.32     11.76 o 
  11   8   2      223.47      248.25     21.41 o 
  12   8   2        0.50       30.99     19.82 o 
  13   8   2      163.78      214.93     28.87 o 
  14   8   2        0.87       32.45     21.52 o 
 -14   9   2      419.17      425.77     51.92 o 
 -13   9   2      392.28      411.16     28.38 o 
 -12   9   2        1.09       -7.22     14.23 o 
 -11   9   2       42.85       53.10     16.75 o 
 -10   9   2      344.87      373.90     21.10 o 
  -9   9   2       19.88       26.40     11.49 o 
  -8   9   2      417.08      421.55     21.34 o 
  -7   9   2        0.84      -14.45     14.45 o 
  -6   9   2        1.91       -0.60      9.56 o 
  -5   9   2       54.69       72.89      9.88 o 
  -4   9   2      579.87      576.29     23.74 o 
  -3   9   2      367.37      362.62     21.47 o 
  -2   9   2      887.53      791.01     31.01 o 
  -1   9   2        9.82       10.89     10.06 o 
   0   9   2      694.76      654.67     32.15 o 
   1   9   2       46.91       41.40     11.30 o 
   2   9   2      148.80      163.05     12.65 o 
   3   9   2       51.40       34.71     12.53 o 
   4   9   2       69.14       59.56     13.81 o 
   5   9   2      452.73      509.49     25.87 o 
   6   9   2      153.77      144.79     16.91 o 
   7   9   2      160.69      195.56     18.75 o 
   8   9   2        4.19        3.26      9.91 o 
   9   9   2      621.62      709.92     43.60 o 
  10   9   2       34.08       20.74     13.76 o 
  11   9   2       76.21       75.86     17.24 o 
  12   9   2        2.65       29.76     19.81 o 
  13   9   2       25.39       15.01     21.31 o 
 -12  10   2      115.31      115.07     25.60 o 
 -11  10   2       41.61       25.60     20.81 o 
 -10  10   2       48.03       34.44     20.57 o 
  -9  10   2        8.35        6.73     18.40 o 
  -8  10   2      184.76      182.90     19.49 o 
  -7  10   2        0.08       -0.22     11.68 o 
  -6  10   2      577.81      630.58     26.63 o 
  -5  10   2        0.27       20.13     11.45 o 
  -4  10   2       59.42       54.48     19.70 o 
  -3  10   2      223.22      216.07     19.38 o 
  -2  10   2      169.49      180.60     18.53 o 
  -1  10   2       16.79       11.77     16.93 o 
   0  10   2      385.72      394.89     23.50 o 
   1  10   2      181.75      182.42     18.13 o 
   2  10   2      136.73       99.78     13.35 o 
   3  10   2      907.04      925.99     31.08 o 
   4  10   2       79.70      112.19     16.43 o 
   5  10   2       48.80       39.31     14.48 o 
   6  10   2        6.97        9.69     13.09 o 
   7  10   2      737.81      721.44     33.14 o 
   8  10   2        1.20        4.35     13.62 o 
   9  10   2      162.87      200.14     21.07 o 
  10  10   2       27.65       17.12     15.41 o 
  11  10   2      249.32      228.67     29.96 o 
 -11  11   2       77.29       69.53     36.67 o 
 -10  11   2        8.15        3.87     27.58 o 
  -9  11   2      181.10      176.04     28.14 o 
  -8  11   2      308.44      332.70     26.81 o 
  -7  11   2       67.71       36.64     17.00 o 
  -6  11   2        0.58        0.14     14.20 o 
  -5  11   2       21.35       30.47     18.89 o 
  -4  11   2      204.66      239.25     33.78 o 
  -3  11   2       67.17       57.04     15.25 o 
  -2  11   2      167.34      163.44     18.71 o 
  -1  11   2       49.56       44.08     14.79 o 
   0  11   2       28.95        9.16     12.95 o 
   1  11   2       24.83       44.88     14.56 o 
   2  11   2       51.41       67.45     21.03 o 
   3  11   2       52.60       51.65     13.20 o 
   4  11   2       15.31       19.18     15.55 o 
   5  11   2      462.21      479.92     27.48 o 
   6  11   2        5.61       12.59     16.17 o 
   7  11   2       52.00       62.22     16.90 o 
   8  11   2       50.08       40.02     20.08 o 
   9  11   2       83.35       99.19     19.59 o 
  10  11   2        0.08      -27.05     30.58 o 
  -8  12   2        9.18       28.68     19.03 o 
  -7  12   2      366.69      369.81     35.90 o 
  -6  12   2       36.30       67.53     23.66 o 
  -5  12   2        2.27      -11.32     37.39 o 
  -4  12   2       14.04       32.61     20.90 o 
  -3  12   2        9.25       14.82     19.62 o 
  -2  12   2       35.64       45.39     21.35 o 
  -1  12   2       29.32       28.77     20.58 o 
   0  12   2        4.91       -4.80     18.48 o 
   1  12   2       80.26       54.20     22.66 o 
   2  12   2       65.89       67.60     21.97 o 
   3  12   2        4.65      -14.41     20.20 o 
   4  12   2       42.78       29.66     17.32 o 
   5  12   2      120.98      127.02     21.36 o 
   6  12   2       90.25      101.74     19.96 o 
   7  12   2       49.01       16.40     27.60 o 
  -4  13   2       62.50       59.89     24.40 o 
  -3  13   2      241.52      243.99     31.67 o 
  -2  13   2       76.94       89.84     25.00 o 
  -1  13   2       63.16       26.51     23.39 o 
   0  13   2       70.26       46.18     34.43 o 
   1  13   2      255.68      242.74     30.56 o 
   2  13   2        5.63      -15.92     19.71 o 
   3  13   2        9.08       21.81     22.91 o 
 -18   1   3       27.49       72.51     14.16 o 
 -17   1   3      204.10      244.47     18.20 o 
 -16   1   3        1.46        3.52      9.24 o 
 -15   1   3       26.84       31.32      9.55 o 
 -14   1   3        1.18        3.95      8.00 o 
 -13   1   3        0.53       -0.25      7.26 o 
 -12   1   3       16.39        9.38      5.48 o 
 -11   1   3     1089.19     1120.84     18.86 o 
 -10   1   3      725.60      706.20     13.82 o 
  -9   1   3      159.26      165.16      6.96 o 
  -8   1   3      139.70      126.01      6.99 o 
  -7   1   3      215.60      184.45      6.34 o 
  -6   1   3     2053.40     2169.26     27.34 o 
  -5   1   3     2155.56     2313.75     29.90 o 
  -4   1   3     1555.24     1631.62     27.16 o 
  -3   1   3     1174.86     1209.55     16.92 o 
  -2   1   3      329.33      331.26      7.38 o 
  -1   1   3     4465.96     4598.41     53.01 o 
   0   1   3       27.78       26.98      3.58 o 
   1   1   3      237.72      219.60      6.90 o 
   2   1   3     2326.20     2481.52     39.10 o 
   3   1   3     1508.75     1571.92     26.71 o 
   4   1   3     1062.81     1225.44     18.50 o 
   5   1   3      103.13      114.26      5.37 o 
   6   1   3       63.59       81.11      4.52 o 
   7   1   3      142.18      128.66      5.74 o 
   8   1   3      136.94      133.11      7.35 o 
   9   1   3       26.97       12.21      5.12 o 
  10   1   3       77.51       66.37      8.12 o 
  11   1   3      130.25      115.17     11.51 o 
  12   1   3      300.84      279.45     16.16 o 
  13   1   3       27.05       17.87     16.10 o 
  14   1   3      210.36      191.29     24.72 o 
  15   1   3       26.62       13.61     17.46 o 
  16   1   3       94.80      132.82     29.25 o 
  17   1   3      123.92      105.72     27.20 o 
 -18   2   3        9.57       -8.35     13.19 o 
 -17   2   3        0.46      -10.19     10.19 o 
 -16   2   3       42.06       19.59      9.97 o 
 -15   2   3       79.97       80.33     10.73 o 
 -14   2   3      113.92      119.21     10.99 o 
 -13   2   3       25.33       24.90      8.44 o 
 -12   2   3      372.54      351.92     11.98 o 
 -11   2   3      193.04      202.30      8.84 o 
 -10   2   3        0.41        0.48      3.62 o 
  -9   2   3      555.78      573.03     12.91 o 
  -8   2   3        2.16       -3.01      4.86 o 
  -7   2   3     1671.90     1814.52     31.44 o 
  -6   2   3      782.33      808.98     13.57 o 
  -5   2   3        9.38       17.72      2.99 o 
  -4   2   3       14.69       17.16      3.33 o 
  -3   2   3        1.05       -2.88      2.88 o 
  -2   2   3     1746.26     1854.83     23.35 o 
  -1   2   3     1316.90     1370.91     18.35 o 
   0   2   3      334.65      312.20      7.46 o 
   1   2   3      258.32      266.50      6.12 o 
   2   2   3      221.82      227.83      6.27 o 
   3   2   3     1417.06     1452.57     30.51 o 
   4   2   3      128.54      115.19      5.40 o 
   5   2   3      558.60      548.11     20.61 o 
   6   2   3     1086.59     1106.12     25.54 o 
   7   2   3      896.62      927.59     17.13 o 
   8   2   3      268.65      272.54      9.32 o 
   9   2   3        0.41       -1.41      5.73 o 
  10   2   3     1364.06     1382.40     30.78 o 
  11   2   3       45.18       41.98      8.32 o 
  12   2   3      173.36      164.52     15.46 o 
  13   2   3       35.96       65.98     14.32 o 
  14   2   3      232.34      251.18     26.66 o 
  15   2   3      190.21      174.48     25.16 o 
  16   2   3        1.84      -12.47     18.71 o 
  17   2   3       18.60       43.58     22.33 o 
 -18   3   3       16.42       -3.29     17.87 o 
 -17   3   3      115.63      116.59     14.34 o 
 -16   3   3       82.39       89.39     12.98 o 
 -15   3   3      182.70      178.93     14.16 o 
 -14   3   3       75.86       60.02      9.82 o 
 -13   3   3      898.26      815.50     21.85 o 
 -12   3   3      804.66      759.75     22.76 o 
 -11   3   3       67.79       72.23      6.85 o 
 -10   3   3       55.59       51.22      7.53 o 
  -9   3   3      169.20      196.11      8.78 o 
  -8   3   3      741.51      712.50     15.11 o 
  -7   3   3      175.30      185.57      7.36 o 
  -6   3   3     1175.62     1257.04     19.12 o 
  -5   3   3       19.29        9.78      3.92 o 
  -4   3   3     2018.79     2102.80     26.74 o 
  -3   3   3       89.05       68.32      4.07 o 
  -2   3   3      613.29      614.56      9.07 o 
  -1   3   3      310.53      319.34      6.81 o 
   0   3   3       40.75       30.47      2.93 o 
   1   3   3      194.48      210.48      5.81 o 
   2   3   3     1171.92     1162.42     16.68 o 
   3   3   3      124.83      107.58      4.69 o 
   4   3   3       32.86       31.15      3.48 o 
   5   3   3       73.21       75.07      6.35 o 
   6   3   3     1312.69     1304.08     27.06 o 
   7   3   3     1072.37     1036.43     22.73 o 
   8   3   3      117.12      122.89      7.73 o 
   9   3   3      912.61      891.06     23.02 o 
  10   3   3      555.39      537.65     18.00 o 
  11   3   3      258.67      246.72     13.17 o 
  12   3   3       19.38       24.85     14.58 o 
  13   3   3       92.70       78.21     14.87 o 
  14   3   3       46.68       52.54     19.44 o 
  15   3   3      366.23      358.42     32.39 o 
  16   3   3       30.27       58.28     21.97 o 
  17   3   3        3.17       33.31     21.82 o 
 -17   4   3       66.11       87.07     14.04 o 
 -16   4   3        8.46       18.62     10.50 o 
 -15   4   3      161.45      172.32     17.51 o 
 -14   4   3       19.22       36.11     10.05 o 
 -13   4   3        6.59        5.64      8.16 o 
 -12   4   3       31.77       31.78      9.13 o 
 -11   4   3        1.34       -0.69      6.98 o 
 -10   4   3       90.77       78.39      8.23 o 
  -9   4   3      102.82      116.57      7.99 o 
  -8   4   3      134.61      129.71      7.67 o 
  -7   4   3      411.89      433.90     11.71 o 
  -6   4   3       78.13       90.97      5.66 o 
  -5   4   3      881.70      896.97     15.81 o 
  -4   4   3      116.14      127.73      5.18 o 
  -3   4   3      285.19      288.42      6.68 o 
  -2   4   3      131.49      131.32      5.05 o 
  -1   4   3     1016.55     1135.43     14.72 o 
   0   4   3      102.19      100.08      4.10 o 
   1   4   3       63.12       63.18      3.65 o 
   2   4   3        1.88        2.56      2.96 o 
   3   4   3       52.59       49.52      3.63 o 
   4   4   3      469.80      442.89      9.72 o 
   5   4   3       83.61       91.44      5.40 o 
   6   4   3      246.41      251.10     10.68 o 
   7   4   3        0.00       -3.67      3.67 o 
   8   4   3      428.45      432.39     18.49 o 
   9   4   3       11.30       14.66      7.66 o 
  10   4   3       76.95       77.93      9.31 o 
  11   4   3       37.64       32.15     11.65 o 
  12   4   3        1.13       14.80     11.47 o 
  13   4   3       37.61       30.96     12.72 o 
  14   4   3      100.99       99.85     22.56 o 
  15   4   3        0.63      -17.03     17.03 o 
  16   4   3        0.29       44.37     22.77 o 
 -17   5   3      108.53      132.62     17.09 o 
 -16   5   3      162.17      193.92     16.00 o 
 -15   5   3      104.05      131.09     13.66 o 
 -14   5   3       41.19       65.51     11.51 o 
 -13   5   3       22.71       17.77     10.91 o 
 -12   5   3      175.13      193.30     15.34 o 
 -11   5   3       14.12       11.01      8.51 o 
 -10   5   3        4.60       -1.87      7.05 o 
  -9   5   3       31.80       30.80      7.12 o 
  -8   5   3      156.13      176.41      9.55 o 
  -7   5   3       19.54       16.60      6.13 o 
  -6   5   3       98.49      100.22      7.10 o 
  -5   5   3      352.06      360.26     11.08 o 
  -4   5   3        0.01       -0.77      4.30 o 
  -3   5   3      147.39      150.61      5.67 o 
  -2   5   3      185.76      206.38      6.74 o 
  -1   5   3       68.41       70.89      4.53 o 
   0   5   3       81.66       74.09      4.74 o 
   1   5   3      821.60      849.56     16.24 o 
   2   5   3      126.11      159.45      7.10 o 
   3   5   3        6.16        9.71      4.50 o 
   4   5   3       99.84       98.93      7.08 o 
   5   5   3       32.27       44.67      7.26 o 
   6   5   3      444.63      443.68     15.48 o 
   7   5   3     1604.28     1581.01     38.56 o 
   8   5   3      163.19      169.92     13.26 o 
   9   5   3      590.03      552.49     18.75 o 
  10   5   3        0.61        6.37      8.49 o 
  11   5   3       37.20       41.68     12.67 o 
  12   5   3       41.17       60.05     13.82 o 
  13   5   3       11.16        8.36     17.13 o 
  14   5   3      151.94      168.04     35.53 o 
  15   5   3        6.65       42.30     22.56 o 
  16   5   3        5.47      -10.05     34.12 o 
 -16   6   3       92.64       98.76     15.91 o 
 -15   6   3        2.49        4.71     13.07 o 
 -14   6   3      112.12      114.18     15.01 o 
 -13   6   3       18.14        8.80     10.39 o 
 -12   6   3       35.12       25.82     11.52 o 
 -11   6   3       13.17       12.87     11.49 o 
 -10   6   3      327.99      299.22     21.01 o 
  -9   6   3       66.44       62.13      8.48 o 
  -8   6   3      111.70       89.39      9.60 o 
  -7   6   3        4.01        7.35      6.41 o 
  -6   6   3       74.51       71.96      6.97 o 
  -5   6   3      920.22      888.30     20.49 o 
  -4   6   3      433.12      412.21     10.73 o 
  -3   6   3      354.99      359.85      8.96 o 
  -2   6   3       65.63       67.64      5.43 o 
  -1   6   3      199.38      186.88      7.33 o 
   0   6   3        7.02        4.03      4.93 o 
   1   6   3      179.80      180.62      8.09 o 
   2   6   3       54.57       59.12      6.55 o 
   3   6   3      305.50      277.66     11.89 o 
   4   6   3      167.11      176.23     10.61 o 
   5   6   3      235.35      224.10     16.18 o 
   6   6   3        0.61       -5.49      9.83 o 
   7   6   3      219.58      220.02     14.54 o 
   8   6   3       55.80       63.30     10.74 o 
   9   6   3      646.39      647.44     22.84 o 
  10   6   3       13.05       18.44      9.36 o 
  11   6   3      137.55      145.64     16.64 o 
  12   6   3       15.27       12.09     12.63 o 
  13   6   3       17.56       27.06     19.38 o 
  14   6   3       29.62       42.20     21.72 o 
  15   6   3      176.17      177.21     35.14 o 
 -16   7   3      183.12      142.79     43.89 o 
 -15   7   3        0.34       -5.52     15.04 o 
 -14   7   3        1.36       15.20     12.31 o 
 -13   7   3        4.15       -1.94     11.98 o 
 -12   7   3      278.39      305.63     19.36 o 
 -11   7   3       34.98       37.86     11.78 o 
 -10   7   3      511.79      474.84     19.91 o 
  -9   7   3       55.92       19.58      9.66 o 
  -8   7   3      750.82      738.51     22.86 o 
  -7   7   3      799.75      779.06     22.71 o 
  -6   7   3      182.78      183.52      9.49 o 
  -5   7   3        2.33       10.77      5.83 o 
  -4   7   3      220.86      222.58      9.69 o 
  -3   7   3     1188.88     1168.57     19.67 o 
  -2   7   3     1860.92     1903.74     27.90 o 
  -1   7   3       10.59       14.51      5.06 o 
   0   7   3        3.54        7.30      4.81 o 
   1   7   3      406.53      392.59     12.39 o 
   2   7   3      558.67      564.40     17.96 o 
   3   7   3      321.55      326.81     15.67 o 
   4   7   3       17.15       20.15     11.23 o 
   5   7   3       62.66       47.84     12.47 o 
   6   7   3      376.43      346.28     20.04 o 
   7   7   3      284.12      314.91     19.34 o 
   8   7   3      208.63      208.93     24.03 o 
   9   7   3      340.13      324.01     17.36 o 
  10   7   3       19.82       33.33     11.95 o 
  11   7   3      977.40      940.48     44.49 o 
  12   7   3       22.18       22.47     18.38 o 
  13   7   3       11.57        7.25     19.18 o 
  14   7   3       22.17       27.32     21.54 o 
 -15   8   3       43.61       82.07     18.84 o 
 -14   8   3      114.09      116.77     20.29 o 
 -13   8   3        0.69        1.61     12.68 o 
 -12   8   3        0.01      -10.80     10.80 o 
 -11   8   3       31.15       11.41     14.18 o 
 -10   8   3      458.56      441.70     21.94 o 
  -9   8   3       20.72        8.37     12.48 o 
  -8   8   3        1.65       -3.62      8.00 o 
  -7   8   3       38.13       16.05      8.22 o 
  -6   8   3      251.11      259.67     12.30 o 
  -5   8   3      706.53      708.36     17.91 o 
  -4   8   3        1.86        2.73      6.08 o 
  -3   8   3      695.93      694.28     23.38 o 
  -2   8   3      148.95      149.60     10.37 o 
  -1   8   3      747.58      714.55     23.97 o 
   0   8   3      668.78      647.04     30.45 o 
   1   8   3        1.96        5.87      7.83 o 
   2   8   3       25.08       31.74      9.10 o 
   3   8   3     1245.83     1182.41     39.36 o 
   4   8   3      362.54      340.46     26.15 o 
   5   8   3       61.51       63.56     12.96 o 
   6   8   3       27.95       19.78     12.02 o 
   7   8   3       35.14       25.68     12.49 o 
   8   8   3      242.79      253.94     20.01 o 
   9   8   3      582.52      619.02     24.48 o 
  10   8   3        3.68       -0.26     11.85 o 
  11   8   3        4.67       -3.12     16.86 o 
  12   8   3        5.84       36.99     20.10 o 
  13   8   3      141.09      141.09     26.30 o 
 -13   9   3       15.24       40.54     17.51 o 
 -12   9   3      123.65      107.36     19.21 o 
 -11   9   3       12.64       12.97     11.86 o 
 -10   9   3        0.42      -11.73     12.55 o 
  -9   9   3       39.45       31.04     11.19 o 
  -8   9   3        1.60        9.98      9.95 o 
  -7   9   3       13.40       18.68      9.43 o 
  -6   9   3      105.65      130.94     13.59 o 
  -5   9   3      295.11      315.23     18.97 o 
  -4   9   3       34.64       44.85      9.72 o 
  -3   9   3      188.44      174.17     17.19 o 
  -2   9   3       36.80       62.29     13.22 o 
  -1   9   3        0.04        3.11     10.63 o 
   0   9   3        4.08       -4.51     10.65 o 
   1   9   3        5.98       10.22      9.73 o 
   2   9   3      430.06      360.00     26.07 o 
   3   9   3       46.76       33.65     13.09 o 
   4   9   3       31.69       18.89     12.50 o 
   5   9   3        2.23       -6.02     11.78 o 
   6   9   3       23.67       22.28     15.29 o 
   7   9   3      143.16      136.12     17.31 o 
   8   9   3       91.27      106.44     20.62 o 
   9   9   3       16.33       28.95     13.32 o 
  10   9   3        0.24      -17.83     17.83 o 
  11   9   3        4.75       29.17     20.14 o 
  12   9   3       58.16      124.90     25.85 o 
 -12  10   3       22.01       29.89     16.79 o 
 -11  10   3       37.01       30.08     16.69 o 
 -10  10   3       37.61       24.39     18.32 o 
  -9  10   3       37.14       36.03     15.05 o 
  -8  10   3       49.34       33.04     13.28 o 
  -7  10   3       26.37       13.81     11.20 o 
  -6  10   3      199.26      182.03     16.51 o 
  -5  10   3       25.59       41.48     13.96 o 
  -4  10   3      114.94      120.81     16.67 o 
  -3  10   3       15.05       20.70     13.79 o 
  -2  10   3        0.04      -11.10     11.10 o 
  -1  10   3       12.26        9.65     13.17 o 
   0  10   3      305.72      286.62     21.39 o 
   1  10   3        5.02      -11.72     11.72 o 
   2  10   3      134.85      162.43     15.09 o 
   3  10   3        0.88       14.19     11.18 o 
   4  10   3       45.69       29.92     13.99 o 
   5  10   3       41.25       41.77     14.57 o 
   6  10   3       80.75       79.39     15.90 o 
   7  10   3       18.74       32.68     15.28 o 
   8  10   3      137.79      194.25     41.81 o 
   9  10   3       11.42       15.38     50.19 o 
  10  10   3        0.73       -1.84     18.69 o 
  11  10   3        4.23      -15.77     18.69 o 
 -10  11   3       30.52       13.16     24.24 o 
  -9  11   3        4.90        2.07     16.38 o 
  -8  11   3       86.71       58.43     18.14 o 
  -7  11   3      351.91      353.97     22.05 o 
  -6  11   3        0.02      -13.29     13.29 o 
  -5  11   3       24.68       18.04     14.15 o 
  -4  11   3      127.80      143.18     24.50 o 
  -3  11   3      114.62       92.31     16.64 o 
  -2  11   3      132.36      130.21     18.34 o 
  -1  11   3       74.07       86.02     16.39 o 
   0  11   3       83.69       78.29     16.42 o 
   1  11   3        0.67       -0.24     18.99 o 
   2  11   3      304.35      349.66     24.16 o 
   3  11   3      175.43      184.55     17.22 o 
   4  11   3       23.55        5.55     12.02 o 
   5  11   3        9.38       34.24     15.31 o 
   6  11   3      432.28      450.62     50.47 o 
   7  11   3       75.92       42.74     21.01 o 
   8  11   3       75.51      100.82     23.79 o 
   9  11   3       13.96       63.74     22.31 o 
  -7  12   3       18.33      -20.42     20.42 o 
  -6  12   3       16.96       12.38     27.15 o 
  -5  12   3      312.42      297.89     32.19 o 
  -4  12   3      108.26      113.49     24.68 o 
  -3  12   3      158.10      158.23     20.69 o 
  -2  12   3      267.41      287.17     36.28 o 
  -1  12   3      281.00      319.31     25.02 o 
   0  12   3      117.60      122.39     19.32 o 
   1  12   3       28.84        2.74     14.98 o 
   2  12   3        0.31       28.85     15.24 o 
   3  12   3        0.07      -21.11     22.29 o 
   4  12   3      571.36      545.56     31.08 o 
   5  12   3      139.81      149.34     21.28 o 
   6  12   3        9.27       26.50     19.50 o 
  -2  13   3       38.82       29.40     22.57 o 
  -1  13   3       28.29        8.68     22.16 o 
   0  13   3       79.60       71.36     24.88 o 
   1  13   3       12.59      -20.92     32.51 o 
 -18   0   4      257.76      284.93     28.30 o 
 -17   0   4       88.85       70.63     20.48 o 
 -16   0   4       23.92       23.50     19.65 o 
 -15   0   4       60.44       95.89     18.71 o 
 -14   0   4      705.14      708.91     36.93 o 
 -13   0   4      264.88      256.32     18.68 o 
 -12   0   4        6.19        3.73     10.60 o 
 -11   0   4       20.53       29.86      8.50 o 
 -10   0   4      399.12      381.77     16.94 o 
  -9   0   4      671.73      618.95     20.57 o 
  -8   0   4      349.24      332.41     14.16 o 
  -7   0   4        3.95       15.39      6.05 o 
  -6   0   4     3713.30     3500.51     73.58 o 
  -5   0   4     4600.87     4754.96     84.98 o 
  -4   0   4     2001.88     2205.00     40.14 o 
  -3   0   4     1102.57     1072.12     38.92 o 
  -2   0   4      928.94      944.17     30.03 o 
  -1   0   4     5596.09     5632.10    117.97 o 
   0   0   4     3596.97     4018.07     85.41 o 
   1   0   4     1802.00     1679.26     42.93 o 
   2   0   4      137.74      148.07      8.31 o 
   3   0   4      662.83      610.55     20.03 o 
   4   0   4     2418.73     2598.07     68.74 o 
   5   0   4     3087.52     3198.96     68.89 o 
   6   0   4        0.07        3.44      6.09 o 
   7   0   4      615.05      593.32     16.12 o 
   8   0   4      720.01      827.11     21.39 o 
   9   0   4        0.01        8.53     10.94 o 
  10   0   4     1158.11     1073.01     46.80 o 
  11   0   4      252.08      243.47     28.82 o 
  12   0   4        0.06        8.38     15.02 o 
  13   0   4      164.09      244.71     39.77 o 
  14   0   4      959.70      957.03     67.02 o 
  15   0   4       30.71        5.97     26.38 o 
  16   0   4      467.77      522.39     55.47 o 
 -18   1   4        3.35        4.75     12.11 o 
 -17   1   4        1.58       -1.91     10.94 o 
 -16   1   4      653.90      682.32     26.67 o 
 -15   1   4       13.27        3.69     10.30 o 
 -14   1   4      521.02      477.99     19.44 o 
 -13   1   4       15.67        6.56      7.98 o 
 -12   1   4      245.91      267.83     12.74 o 
 -11   1   4      323.59      282.42     11.59 o 
 -10   1   4     1003.62     1002.11     21.27 o 
  -9   1   4      840.55      795.91     16.53 o 
  -8   1   4      337.94      332.40     11.45 o 
  -7   1   4      626.33      615.93     12.23 o 
  -6   1   4      259.32      262.80      7.60 o 
  -5   1   4       63.69       80.97      4.14 o 
  -4   1   4      221.58      207.32      6.29 o 
  -3   1   4     1700.04     1677.70     24.10 o 
  -2   1   4     1334.71     1414.60     21.99 o 
  -1   1   4      316.32      256.15     11.58 o 
   0   1   4       26.40       26.61      4.55 o 
   1   1   4      910.79     1077.34     23.13 o 
   2   1   4        0.91       -2.51      4.14 o 
   3   1   4     1530.48     1539.60     25.81 o 
   4   1   4     1261.78     1377.09     28.19 o 
   5   1   4     2818.55     2894.83     44.32 o 
   6   1   4       70.75       59.76      5.70 o 
   7   1   4      495.59      487.99     11.70 o 
   8   1   4       11.54       18.83      6.17 o 
   9   1   4      743.78      706.63     21.99 o 
  10   1   4       63.99       74.32      9.81 o 
  11   1   4       14.51       10.33      8.80 o 
  12   1   4      386.25      394.08     19.36 o 
  13   1   4       39.75       34.67     11.04 o 
  14   1   4       61.28       57.98     21.28 o 
  15   1   4       18.95        3.38     19.63 o 
  16   1   4      391.09      511.91     85.53 o 
 -18   2   4       68.21       61.54     14.26 o 
 -17   2   4       21.34       19.55     12.54 o 
 -16   2   4       71.48       72.55     14.15 o 
 -15   2   4       18.28       24.32     10.97 o 
 -14   2   4       40.24       40.67     10.38 o 
 -13   2   4       32.45       44.78      9.97 o 
 -12   2   4      295.94      294.72     17.13 o 
 -11   2   4      314.81      276.55     10.57 o 
 -10   2   4      852.78      822.64     17.87 o 
  -9   2   4      293.06      282.58     10.84 o 
  -8   2   4      723.46      728.27     17.87 o 
  -7   2   4      908.47      833.27     20.32 o 
  -6   2   4      624.29      559.99     15.33 o 
  -5   2   4      900.29      839.11     13.52 o 
  -4   2   4     1547.71     1630.28     21.82 o 
  -3   2   4      396.94      438.16      9.65 o 
  -2   2   4     1720.95     1779.69     22.37 o 
  -1   2   4      121.10       99.42      4.21 o 
   0   2   4       23.03        6.23      3.90 o 
   1   2   4     4628.40     4688.27     69.76 o 
   2   2   4     1200.24     1247.34     20.07 o 
   3   2   4      259.50      266.27      9.14 o 
   4   2   4      252.06      270.18      7.94 o 
   5   2   4      981.66      994.09     18.80 o 
   6   2   4       42.81       48.00      5.63 o 
   7   2   4      462.35      440.59     16.42 o 
   8   2   4      540.74      510.59     18.95 o 
   9   2   4      194.26      174.18     12.45 o 
  10   2   4        4.47        0.12      9.32 o 
  11   2   4      237.35      232.16     14.59 o 
  12   2   4        0.02       -9.15      9.15 o 
  13   2   4      129.01      141.75     16.61 o 
  14   2   4      350.80      377.76     35.59 o 
  15   2   4      103.29      137.41     37.63 o 
  16   2   4        2.41       -4.63     20.40 o 
 -17   3   4      180.90      192.79     17.93 o 
 -16   3   4        8.95       17.14     14.36 o 
 -15   3   4      247.29      293.53     18.81 o 
 -14   3   4       88.61       79.15     11.58 o 
 -13   3   4        3.16        7.26      8.94 o 
 -12   3   4       17.54       24.69      9.16 o 
 -11   3   4       82.32      109.72      9.70 o 
 -10   3   4      113.27      128.21      7.85 o 
  -9   3   4     1042.74      989.88     18.96 o 
  -8   3   4      508.82      477.48     12.49 o 
  -7   3   4       97.62       93.04      5.74 o 
  -6   3   4       56.57       68.66      5.31 o 
  -5   3   4      909.32      918.79     17.33 o 
  -4   3   4      213.51      197.90      6.49 o 
  -3   3   4       54.78       36.45      4.27 o 
  -2   3   4      652.15      615.93     11.12 o 
  -1   3   4      114.19      103.69      4.16 o 
   0   3   4      989.74     1054.15     17.52 o 
   1   3   4      417.45      453.00     11.39 o 
   2   3   4     1006.57     1008.38     17.33 o 
   3   3   4     1468.55     1533.36     55.94 o 
   4   3   4      638.42      588.23     14.84 o 
   5   3   4        1.09        8.16      5.08 o 
   6   3   4       21.10       18.30      6.21 o 
   7   3   4      416.02      449.31     15.07 o 
   8   3   4       73.95       73.61      7.91 o 
   9   3   4      219.55      233.98     13.21 o 
  10   3   4      896.23      880.70     26.82 o 
  11   3   4      101.88      114.21     12.09 o 
  12   3   4      119.73      121.99     28.91 o 
  13   3   4      184.17      165.03     17.45 o 
  14   3   4       66.63       79.89     21.17 o 
  15   3   4       22.37       52.20     21.60 o 
  16   3   4      107.08      101.35     25.28 o 
 -17   4   4      193.01      237.63     19.48 o 
 -16   4   4      180.52      208.67     17.88 o 
 -15   4   4       37.44       30.93     12.05 o 
 -14   4   4        0.01        2.47      9.08 o 
 -13   4   4     1087.21     1076.06     29.17 o 
 -12   4   4        0.17        3.76      9.66 o 
 -11   4   4      529.37      542.16     27.66 o 
 -10   4   4      281.81      268.88     10.95 o 
  -9   4   4      941.72      972.48     18.84 o 
  -8   4   4       75.61       80.46      8.13 o 
  -7   4   4      450.16      421.88     16.65 o 
  -6   4   4      672.21      699.44     16.76 o 
  -5   4   4        0.80       -0.04      3.70 o 
  -4   4   4      471.16      434.64     10.83 o 
  -3   4   4       47.81       40.92      5.07 o 
  -2   4   4      827.85      914.40     16.06 o 
  -1   4   4      631.98      644.65     13.43 o 
   0   4   4     1897.61     1767.09     24.59 o 
   1   4   4      356.96      407.53      9.61 o 
   2   4   4     3836.87     3989.50     59.25 o 
   3   4   4        2.08        0.41      4.28 o 
   4   4   4       38.03       40.73      4.98 o 
   5   4   4      696.76      709.94     18.15 o 
   6   4   4     3845.05     3801.55     66.85 o 
   7   4   4        0.32        9.68      8.51 o 
   8   4   4      160.58      185.72     12.46 o 
   9   4   4      956.10      937.74     36.39 o 
  10   4   4      804.28      767.00     25.38 o 
  11   4   4      512.00      519.88     27.28 o 
  12   4   4        7.25        3.78     11.33 o 
  13   4   4      514.69      554.22     27.73 o 
  14   4   4        0.09        3.30     18.18 o 
  15   4   4      401.57      373.32     34.52 o 
 -17   5   4      160.56      210.88     19.29 o 
 -16   5   4        0.53       17.06     12.31 o 
 -15   5   4      381.79      384.67     21.67 o 
 -14   5   4       55.60       66.10     12.19 o 
 -13   5   4        0.56        4.29     10.48 o 
 -12   5   4       24.86       31.18     15.11 o 
 -11   5   4      178.19      214.39     15.74 o 
 -10   5   4       85.71       54.29     14.90 o 
  -9   5   4      603.01      649.12     17.13 o 
  -8   5   4      789.91      770.68     16.65 o 
  -7   5   4      144.23      139.32      8.20 o 
  -6   5   4      999.06     1007.76     16.28 o 
  -5   5   4      658.26      629.58     12.94 o 
  -4   5   4      302.79      277.87      8.89 o 
  -3   5   4      837.35      845.03     21.39 o 
  -2   5   4     2806.80     2826.66     39.66 o 
  -1   5   4      107.56      125.89      6.74 o 
   0   5   4       41.71       26.47      5.77 o 
   1   5   4        0.42        1.70      5.54 o 
   2   5   4      613.36      594.12     19.79 o 
   3   5   4        1.19        1.63      6.42 o 
   4   5   4      648.64      623.55     18.31 o 
   5   5   4      832.38      867.21     21.97 o 
   6   5   4       23.13       28.69      9.38 o 
   7   5   4        6.99       -2.85      8.13 o 
   8   5   4      139.33      149.42     12.44 o 
   9   5   4       33.50       15.06      9.04 o 
  10   5   4      276.45      283.45     18.14 o 
  11   5   4      353.29      407.56     22.85 o 
  12   5   4        0.06      -10.57     10.57 o 
  13   5   4       77.83      125.99     17.16 o 
  14   5   4       85.42      103.55     23.82 o 
  15   5   4       35.70       26.51     22.35 o 
 -16   6   4      140.36      155.10     17.60 o 
 -15   6   4       11.43       11.24     12.02 o 
 -14   6   4      112.64      102.28     17.81 o 
 -13   6   4      369.99      365.65     21.02 o 
 -12   6   4       84.75       92.26     16.42 o 
 -11   6   4       26.18       13.92      9.85 o 
 -10   6   4      253.97      218.39     14.72 o 
  -9   6   4        2.75        2.16      8.38 o 
  -8   6   4       33.35       33.41      6.91 o 
  -7   6   4      305.67      300.53     11.06 o 
  -6   6   4      376.84      347.77     12.44 o 
  -5   6   4       30.03       18.03      6.45 o 
  -4   6   4     1548.22     1564.97     26.02 o 
  -3   6   4       15.06       18.43      5.61 o 
  -2   6   4      552.89      595.36     13.62 o 
  -1   6   4        0.20       -4.87      4.87 o 
   0   6   4      561.17      540.04     13.41 o 
   1   6   4       94.75      113.64     10.34 o 
   2   6   4      890.70      878.46     28.72 o 
   3   6   4      364.24      345.89     15.27 o 
   4   6   4       31.15       30.51     10.26 o 
   5   6   4       25.49       33.63      9.90 o 
   6   6   4     1327.46     1289.86     37.38 o 
   7   6   4       53.78       58.16     10.32 o 
   8   6   4       92.52       85.68     17.78 o 
   9   6   4      232.36      229.80     17.12 o 
  10   6   4      173.27      174.83     16.14 o 
  11   6   4        6.40       -0.78     11.45 o 
  12   6   4      109.26      135.58     16.94 o 
  13   6   4       32.57       15.71     23.69 o 
  14   6   4        2.75        8.75     20.74 o 
 -15   7   4       93.95       76.32     51.31 o 
 -14   7   4        0.27      -23.10     23.10 o 
 -13   7   4       27.39       12.18     18.69 o 
 -12   7   4       17.70        7.21     13.99 o 
 -11   7   4       16.49       12.59     10.32 o 
 -10   7   4      128.58      146.91     23.35 o 
  -9   7   4      773.73      751.96     22.54 o 
  -8   7   4       58.25       50.14      9.40 o 
  -7   7   4        4.92        5.11      7.32 o 
  -6   7   4      165.54      175.72      8.81 o 
  -5   7   4      121.13      125.20      8.26 o 
  -4   7   4       35.62       39.19      7.13 o 
  -3   7   4      743.95      732.58     17.51 o 
  -2   7   4      878.88      870.02     20.40 o 
  -1   7   4        9.09        6.51      6.51 o 
   0   7   4        8.73        2.71      7.08 o 
   1   7   4       42.49       40.51     11.50 o 
   2   7   4        7.28        6.74     11.13 o 
   3   7   4        7.85       -2.01     12.73 o 
   4   7   4      167.25      147.97     15.81 o 
   5   7   4      124.92      143.08     14.42 o 
   6   7   4      146.29      152.03     15.28 o 
   7   7   4      150.07      154.95     15.68 o 
   8   7   4        0.07        9.84     14.48 o 
   9   7   4      160.40      166.10     22.59 o 
  10   7   4       98.86      109.13     15.18 o 
  11   7   4       86.41       64.38     18.65 o 
  12   7   4      136.04      125.88     22.94 o 
  13   7   4       48.04       77.68     24.14 o 
 -14   8   4        0.15      -13.75     13.75 o 
 -13   8   4       53.54       62.22     16.92 o 
 -12   8   4      329.62      320.13     34.02 o 
 -11   8   4       49.61       45.98     13.44 o 
 -10   8   4       19.03       10.88     12.62 o 
  -9   8   4        4.06       15.50      8.96 o 
  -8   8   4      239.07      282.32     14.38 o 
  -7   8   4      108.33      105.59      9.67 o 
  -6   8   4      648.97      663.54     18.38 o 
  -5   8   4      470.37      476.63     16.22 o 
  -4   8   4      693.83      681.09     18.87 o 
  -3   8   4      817.23      791.65     20.03 o 
  -2   8   4       19.90       23.08      7.51 o 
  -1   8   4      299.28      298.03     14.98 o 
   0   8   4        5.04       -6.48      7.65 o 
   1   8   4     1898.37     1806.02     42.88 o 
   2   8   4        7.60       30.36     11.86 o 
   3   8   4      112.86       94.37     13.81 o 
   4   8   4       43.81        7.00     11.07 o 
   5   8   4      193.22      168.18     16.68 o 
   6   8   4       48.79       48.67     17.55 o 
   7   8   4       81.88       98.11     25.22 o 
   8   8   4      250.87      231.51     24.86 o 
   9   8   4       52.12       78.64     19.33 o 
  10   8   4      191.62      203.05     19.32 o 
  11   8   4      115.20      148.93     18.72 o 
  12   8   4       34.21       34.91     52.82 o 
 -13   9   4      193.65      202.13     30.77 o 
 -12   9   4       85.10       97.34     17.18 o 
 -11   9   4        1.35       -4.63     10.97 o 
 -10   9   4      645.88      669.11     25.72 o 
  -9   9   4        2.57        5.69      9.85 o 
  -8   9   4       12.92        6.75      9.16 o 
  -7   9   4      507.43      515.81     21.21 o 
  -6   9   4      113.75      123.30     11.28 o 
  -5   9   4       13.13       19.38      8.86 o 
  -4   9   4      128.99      143.01     15.40 o 
  -3   9   4       51.05       46.46     13.75 o 
  -2   9   4       27.43       14.79     11.90 o 
  -1   9   4     1298.85     1247.06     41.24 o 
   0   9   4       20.14       -0.24     11.62 o 
   1   9   4        8.72        6.83     10.02 o 
   2   9   4      577.53      546.46     26.26 o 
   3   9   4      551.00      563.62     26.90 o 
   4   9   4      225.38      213.60     18.40 o 
   5   9   4      487.03      493.94     25.72 o 
   6   9   4       52.43       50.31     17.94 o 
   7   9   4      160.54      201.69     24.51 o 
   8   9   4      116.94       95.39     21.19 o 
   9   9   4      253.36      247.43     28.52 o 
  10   9   4       91.77      125.54     25.04 o 
  11   9   4       20.94       27.81     21.62 o 
 -11  10   4       45.34       63.95     17.00 o 
 -10  10   4       17.37       12.96     12.29 o 
  -9  10   4       14.02       24.99     14.52 o 
  -8  10   4       85.87       94.07     13.76 o 
  -7  10   4        2.04        1.55     10.26 o 
  -6  10   4       13.00       28.55     13.98 o 
  -5  10   4      333.00      355.22     23.75 o 
  -4  10   4        7.35       -1.16     13.28 o 
  -3  10   4      193.21      177.14     18.66 o 
  -2  10   4      105.71      105.53     16.23 o 
  -1  10   4      294.72      316.29     21.82 o 
   0  10   4        0.07       20.37     13.51 o 
   1  10   4      593.09      648.58     30.46 o 
   2  10   4      183.01      163.31     15.38 o 
   3  10   4       14.71       -6.21     10.38 o 
   4  10   4      292.99      294.32     26.75 o 
   5  10   4       63.72       88.80     20.20 o 
   6  10   4       56.49       63.74     30.84 o 
   7  10   4      275.36      284.94     29.31 o 
   8  10   4      117.37      119.13     23.54 o 
   9  10   4        0.02       25.78     19.79 o 
  10  10   4      162.71      129.01     25.79 o 
  -9  11   4        0.01       18.37     26.46 o 
  -8  11   4        6.02       20.96     17.50 o 
  -7  11   4       32.67       13.12     17.57 o 
  -6  11   4        5.78       19.07     15.17 o 
  -5  11   4        1.15      -10.92     13.90 o 
  -4  11   4       43.08       40.88     16.58 o 
  -3  11   4       10.50        0.25     15.54 o 
  -2  11   4       13.87       50.92     15.37 o 
  -1  11   4       82.74       67.40     24.54 o 
   0  11   4        7.86       19.90     14.26 o 
   1  11   4       21.95       19.13     16.51 o 
   2  11   4        6.86        2.49     31.03 o 
   3  11   4      121.46      141.00     25.01 o 
   4  11   4       30.78       19.87     15.37 o 
   5  11   4       43.97       47.38     20.78 o 
   6  11   4       30.04       39.42     20.90 o 
   7  11   4        8.30       25.20     20.24 o 
   8  11   4       23.71       25.38     20.36 o 
  -6  12   4       96.67      116.80     33.14 o 
  -5  12   4       80.68      115.83     24.11 o 
  -4  12   4       33.02       25.81     32.21 o 
  -3  12   4        8.08       -1.23     17.66 o 
  -2  12   4        1.95       -1.51     21.73 o 
  -1  12   4      275.53      332.83     30.91 o 
   0  12   4       84.29       44.59     22.87 o 
   1  12   4        7.33       14.84     18.76 o 
   2  12   4       26.83       -2.49     17.53 o 
   3  12   4       16.94       17.07     20.14 o 
   4  12   4       26.14       28.01     16.80 o 
   5  12   4       49.37       48.13     32.86 o 
 -17   1   5       15.54        6.12     12.35 o 
 -16   1   5        4.20       14.13     16.33 o 
 -15   1   5       16.80        9.62     11.23 o 
 -14   1   5       47.25       44.88     11.67 o 
 -13   1   5      117.97      120.83     20.60 o 
 -12   1   5      396.19      353.74     18.54 o 
 -11   1   5        1.92       -7.15      7.58 o 
 -10   1   5      755.93      725.34     16.96 o 
  -9   1   5       10.65       13.32      5.70 o 
  -8   1   5      274.71      291.66      8.99 o 
  -7   1   5     1180.08     1236.03     20.41 o 
  -6   1   5      107.01      103.27      5.75 o 
  -5   1   5     1942.31     2113.12     32.73 o 
  -4   1   5      551.37      540.40     13.17 o 
  -3   1   5      123.82      121.03      6.16 o 
  -2   1   5     1026.34     1096.74     18.58 o 
  -1   1   5      848.35      847.50     18.18 o 
   0   1   5     2616.69     2677.60     46.93 o 
   1   1   5      118.88      125.49      7.21 o 
   2   1   5       33.95       24.08      5.83 o 
   3   1   5      241.21      272.40      8.21 o 
   4   1   5       91.31       81.82     11.59 o 
   5   1   5        0.08       -5.80      6.44 o 
   6   1   5      400.06      389.53     14.57 o 
   7   1   5      114.96      104.41     10.45 o 
   8   1   5       16.65       27.67      7.07 o 
   9   1   5      533.13      489.14     17.83 o 
  10   1   5      166.59      149.71     11.63 o 
  11   1   5        0.28        4.33      8.68 o 
  12   1   5       20.59       20.73     10.05 o 
  13   1   5      252.53      239.32     16.68 o 
  14   1   5      188.86      188.99     27.58 o 
  15   1   5        3.80        7.60     20.40 o 
 -17   2   5       46.95       16.39     12.83 o 
 -16   2   5       65.49       83.93     14.67 o 
 -15   2   5       21.84       32.57     11.86 o 
 -14   2   5       42.76       30.76     10.95 o 
 -13   2   5       37.95       39.85     11.14 o 
 -12   2   5       30.56       28.11     10.50 o 
 -11   2   5       45.46       38.59      9.10 o 
 -10   2   5        0.01       -0.38      5.77 o 
  -9   2   5       48.50       49.09      6.92 o 
  -8   2   5      406.07      442.67     12.02 o 
  -7   2   5      114.73      115.27      6.30 o 
  -6   2   5       62.95       71.36      5.86 o 
  -5   2   5      157.29      153.20      7.47 o 
  -4   2   5        8.90        7.45      4.15 o 
  -3   2   5      292.80      298.88      9.04 o 
  -2   2   5      872.88      853.86     12.39 o 
  -1   2   5      148.05      167.97      9.20 o 
   0   2   5      304.31      288.53     17.90 o 
   1   2   5      156.52      147.56      8.72 o 
   2   2   5      490.88      478.01     16.04 o 
   3   2   5       85.60       72.65      3.60 o 
   4   2   5      114.93      116.33      6.53 o 
   5   2   5       19.36       16.16      6.51 o 
   6   2   5      731.55      755.97     20.79 o 
   7   2   5       76.46       78.98     10.70 o 
   8   2   5       11.76       14.72      6.72 o 
   9   2   5      450.78      450.23     17.11 o 
  10   2   5       78.01       83.40     10.28 o 
  11   2   5      500.58      475.31     19.90 o 
  12   2   5        0.09        3.15      9.91 o 
  13   2   5      174.17      172.93     17.56 o 
  14   2   5       86.34      118.40     23.91 o 
  15   2   5       99.18       95.65     29.70 o 
 -17   3   5       75.41       65.07     21.44 o 
 -16   3   5        7.03        2.71     11.78 o 
 -15   3   5       64.59       45.44     12.61 o 
 -14   3   5      251.36      242.55     17.72 o 
 -13   3   5      187.53      193.63     15.82 o 
 -12   3   5       56.54       47.06     10.88 o 
 -11   3   5        4.75       -7.51      7.51 o 
 -10   3   5      229.70      216.96     13.08 o 
  -9   3   5      551.53      556.77     17.78 o 
  -8   3   5        0.53       -0.35      6.43 o 
  -7   3   5      106.63      120.40      7.49 o 
  -6   3   5       79.11       78.42      6.96 o 
  -5   3   5      519.28      503.06     12.84 o 
  -4   3   5      128.68      115.08      7.32 o 
  -3   3   5      206.82      206.73      7.93 o 
  -2   3   5       29.38       31.86      4.19 o 
  -1   3   5       25.16       25.14      4.68 o 
   0   3   5      146.74      140.72      7.41 o 
   1   3   5      251.09      257.73      8.07 o 
   2   3   5      392.10      401.72     11.65 o 
   3   3   5        9.44       10.91      4.38 o 
   4   3   5      566.35      555.27     13.04 o 
   5   3   5     1089.66     1126.11     23.19 o 
   6   3   5        1.44       -7.02      7.02 o 
   7   3   5      187.95      178.81     13.76 o 
   8   3   5       64.72       79.52     12.18 o 
   9   3   5      337.34      344.00     18.69 o 
  10   3   5       34.92       46.97     10.03 o 
  11   3   5       53.49       52.84     10.67 o 
  12   3   5       45.19       43.90     13.34 o 
  13   3   5       52.93       87.97     15.28 o 
  14   3   5       77.36       82.49     22.15 o 
  15   3   5        0.92      -18.49     18.49 o 
 -16   4   5       24.22       33.76     17.24 o 
 -15   4   5       30.23       32.43     13.65 o 
 -14   4   5       20.55       23.40     11.76 o 
 -13   4   5       16.68        8.03     10.12 o 
 -12   4   5        9.41        8.61     16.12 o 
 -11   4   5       55.73       43.51     10.64 o 
 -10   4   5        3.50       -3.32      7.58 o 
  -9   4   5        0.00       -6.74      6.74 o 
  -8   4   5        0.04        7.03      5.62 o 
  -7   4   5       41.49       34.47      7.18 o 
  -6   4   5      586.59      576.90     14.82 o 
  -5   4   5      200.00      224.93     11.71 o 
  -4   4   5       20.96       16.47      5.47 o 
  -3   4   5       27.09       29.07      5.29 o 
  -2   4   5      957.75      984.06     17.40 o 
  -1   4   5       27.10       32.37      4.65 o 
   0   4   5        5.10        3.80      2.93 o 
   1   4   5       28.40       17.93      4.63 o 
   2   4   5      446.26      455.34     12.45 o 
   3   4   5       18.34        7.44      6.81 o 
   4   4   5       67.88       81.69      8.39 o 
   5   4   5        0.71       -2.30      3.32 o 
   6   4   5      102.58      117.94     12.67 o 
   7   4   5      601.04      559.62     23.62 o 
   8   4   5        2.09        2.81     10.32 o 
   9   4   5       63.58       59.22      9.81 o 
  10   4   5      126.67      147.08     12.92 o 
  11   4   5      115.60      110.60     14.53 o 
  12   4   5      190.33      175.34     17.13 o 
  13   4   5       17.09       32.05     14.89 o 
  14   4   5        1.27       10.74     19.32 o 
 -16   5   5       48.32       -3.80     27.38 o 
 -15   5   5      235.23      248.36     26.46 o 
 -14   5   5        0.10      -10.30     10.30 o 
 -13   5   5       45.80       53.06     13.86 o 
 -12   5   5       79.47      101.62     15.19 o 
 -11   5   5       43.77       48.15     10.56 o 
 -10   5   5        1.64       -3.75      8.19 o 
  -9   5   5        5.47       -3.13      7.32 o 
  -8   5   5        4.25       -3.37      6.77 o 
  -7   5   5        1.31       -0.76      5.53 o 
  -6   5   5       60.93       53.79      7.10 o 
  -5   5   5       42.29       37.82      8.22 o 
  -4   5   5      387.09      400.44     12.00 o 
  -3   5   5      348.11      349.86     14.29 o 
  -2   5   5       29.30       40.74      6.48 o 
  -1   5   5      301.59      303.30      9.25 o 
   0   5   5        2.50       -5.33      5.33 o 
   1   5   5        8.31       13.11      6.00 o 
   2   5   5        5.83       -5.84      7.04 o 
   3   5   5      210.56      226.31     12.02 o 
   4   5   5      224.74      222.64     16.82 o 
   5   5   5      769.68      732.04     30.65 o 
   6   5   5        0.78       -6.19      9.94 o 
   7   5   5      166.86      173.17     17.15 o 
   8   5   5      342.61      360.73     20.94 o 
   9   5   5       54.88       52.61     13.48 o 
  10   5   5        2.76       13.20     10.41 o 
  11   5   5       57.71       56.58     14.22 o 
  12   5   5      131.34      160.78     17.30 o 
  13   5   5       16.58       15.90     14.15 o 
  14   5   5        3.30        4.75     19.03 o 
 -15   6   5        8.41      -11.59     15.90 o 
 -14   6   5       52.72       27.79     14.02 o 
 -13   6   5      102.34       88.75     20.43 o 
 -12   6   5      148.83      131.79     14.56 o 
 -11   6   5       30.67        7.54     10.28 o 
 -10   6   5        8.01       -0.66      8.54 o 
  -9   6   5      278.06      251.85     16.86 o 
  -8   6   5       34.39       39.85      8.19 o 
  -7   6   5       93.52      118.37      8.77 o 
  -6   6   5      760.41      730.84     18.54 o 
  -5   6   5       35.06       34.56      7.88 o 
  -4   6   5      644.11      625.05     18.11 o 
  -3   6   5      100.47      111.09      9.20 o 
  -2   6   5        8.12       -4.30      6.94 o 
  -1   6   5      241.82      243.72     12.11 o 
   0   6   5        5.59        1.16      7.51 o 
   1   6   5      134.09      128.48     12.64 o 
   2   6   5      131.63      135.24     12.62 o 
   3   6   5      309.26      307.49     16.41 o 
   4   6   5        1.00       -2.29     10.06 o 
   5   6   5       27.72       34.26     11.22 o 
   6   6   5       23.20       26.78     12.11 o 
   7   6   5       42.32       57.25     13.76 o 
   8   6   5      535.42      468.60     75.97 o 
   9   6   5       11.80       45.60     16.77 o 
  10   6   5      176.59      192.08     17.10 o 
  11   6   5        7.82       24.43     13.97 o 
  12   6   5       59.48       73.04     15.86 o 
  13   6   5      141.01      201.51     27.87 o 
 -14   7   5       71.46       61.87     15.20 o 
 -13   7   5       70.42       43.69     17.05 o 
 -12   7   5      111.09      129.41     15.00 o 
 -11   7   5        2.89        9.16     10.26 o 
 -10   7   5       18.29       21.41     10.18 o 
  -9   7   5      640.42      596.76     20.35 o 
  -8   7   5      513.72      518.72     17.13 o 
  -7   7   5        4.70        6.82      7.06 o 
  -6   7   5        6.66       -0.94      7.50 o 
  -5   7   5      222.46      217.64     11.92 o 
  -4   7   5      631.42      641.52     23.29 o 
  -3   7   5      982.38      960.47     22.86 o 
  -2   7   5       80.78       83.03     10.01 o 
  -1   7   5      583.83      563.56     20.12 o 
   0   7   5      110.63      114.52     11.13 o 
   1   7   5      788.24      762.74     27.41 o 
   2   7   5       10.23       -9.12      9.12 o 
   3   7   5      122.86      104.62     16.19 o 
   4   7   5       16.14        2.62     12.87 o 
   5   7   5      239.41      242.66     21.55 o 
   6   7   5      125.59      148.66     19.46 o 
   7   7   5        0.32       -6.24     19.00 o 
   8   7   5       10.69        5.79     15.17 o 
   9   7   5       56.23       61.62     18.57 o 
  10   7   5      600.52      644.97     30.66 o 
  11   7   5        0.36        4.13     18.79 o 
  12   7   5       83.10       99.20     24.26 o 
 -13   8   5       63.92       53.93     21.91 o 
 -12   8   5        6.82        2.28     12.84 o 
 -11   8   5       40.05       45.26     14.78 o 
 -10   8   5       22.19        6.71     11.33 o 
  -9   8   5      183.93      200.53     16.53 o 
  -8   8   5        3.99        5.95      8.83 o 
  -7   8   5       54.50       76.07      9.23 o 
  -6   8   5        0.64       -1.81      7.80 o 
  -5   8   5        0.73        6.39      7.66 o 
  -4   8   5       33.98       44.55      8.31 o 
  -3   8   5      113.55      130.54     11.18 o 
  -2   8   5        2.89       -8.16      8.68 o 
  -1   8   5      230.18      235.37     17.68 o 
   0   8   5      148.05      130.00     14.81 o 
   1   8   5       70.57       93.34     13.59 o 
   2   8   5      228.07      203.36     20.60 o 
   3   8   5      247.69      265.13     22.85 o 
   4   8   5      152.67      134.28     19.43 o 
   5   8   5       30.65       30.62     15.99 o 
   6   8   5      242.32      184.54     22.14 o 
   7   8   5      208.50      185.17     23.13 o 
   8   8   5       12.99       -0.42     14.95 o 
   9   8   5       28.23       39.69     18.35 o 
  10   8   5      154.64      161.26     24.93 o 
  11   8   5       25.54       57.37     21.79 o 
 -12   9   5        3.43      -18.84     20.44 o 
 -11   9   5       31.61       18.61     14.73 o 
 -10   9   5        0.57       -3.73     14.78 o 
  -9   9   5       41.97       33.74     14.50 o 
  -8   9   5        1.83       19.28     14.24 o 
  -7   9   5       69.21       80.86     12.86 o 
  -6   9   5        0.07        6.62     15.14 o 
  -5   9   5        1.55       16.70      9.90 o 
  -4   9   5      146.69      177.71     18.11 o 
  -3   9   5       95.59       97.18     18.77 o 
  -2   9   5        0.00        7.41     14.18 o 
  -1   9   5       16.04       27.41     14.94 o 
   0   9   5      258.76      249.86     75.56 o 
   1   9   5       31.08       30.83     12.71 o 
   2   9   5       14.93        0.37     11.26 o 
   3   9   5       32.73       12.22     15.08 o 
   4   9   5        5.70       18.69     15.49 o 
   5   9   5       13.59       -5.09     15.43 o 
   6   9   5        3.39        9.01     16.75 o 
   7   9   5       17.72        3.57     18.75 o 
   8   9   5       69.12       92.73     24.81 o 
   9   9   5      213.89      174.34     26.44 o 
  10   9   5       15.65        8.30     23.40 o 
 -10  10   5       37.29       69.56     16.98 o 
  -9  10   5       17.23       32.55     15.57 o 
  -8  10   5       96.17      104.89     18.92 o 
  -7  10   5        1.58       -2.34     13.21 o 
  -6  10   5       10.26       13.66     12.74 o 
  -5  10   5       40.81       48.41     17.65 o 
  -4  10   5       12.42       14.21     15.47 o 
  -3  10   5      107.74      101.12     19.50 o 
  -2  10   5      127.34      132.33     20.48 o 
  -1  10   5       26.81       22.72     16.32 o 
   0  10   5      129.73      107.28     20.25 o 
   1  10   5       49.07       26.00     16.50 o 
   2  10   5       57.11       52.15     14.17 o 
   3  10   5        3.73       19.79     13.33 o 
   4  10   5       41.14       71.30     19.31 o 
   5  10   5       35.11       18.92     18.13 o 
   6  10   5        0.41       -9.62     16.80 o 
   7  10   5        5.46      -17.60     17.60 o 
   8  10   5        6.60       23.30     23.89 o 
  -8  11   5       47.93       34.77     19.34 o 
  -7  11   5        0.69        8.02     18.53 o 
  -6  11   5       79.06       66.44     21.19 o 
  -5  11   5        2.50      -16.64     16.64 o 
  -4  11   5      250.50      226.62     27.10 o 
  -3  11   5        3.93       -3.03     16.10 o 
  -2  11   5        8.40      -16.49     16.49 o 
  -1  11   5        1.64       -9.14     15.58 o 
   0  11   5      105.47      119.66     21.92 o 
   1  11   5       98.10       65.67     38.95 o 
   2  11   5      229.47      194.10     25.60 o 
   3  11   5       96.22      109.88     18.59 o 
   4  11   5      123.92      101.11     18.80 o 
   5  11   5      121.43      111.90     24.69 o 
   6  11   5      130.77      150.39     26.64 o 
  -3  12   5      134.44      130.64     24.83 o 
  -2  12   5      186.70      215.47     36.92 o 
  -1  12   5        9.00       14.33     18.71 o 
   0  12   5       88.55      111.47     32.88 o 
   1  12   5       51.98       58.80     21.76 o 
 -17   0   6      100.20       94.68     23.17 o 
 -16   0   6      156.45      190.88     25.87 o 
 -15   0   6        6.98       -3.36     15.44 o 
 -14   0   6       51.64       29.27     16.17 o 
 -13   0   6      309.32      315.12     28.13 o 
 -12   0   6     1073.24     1015.29     59.95 o 
 -11   0   6       28.47       27.79     12.95 o 
 -10   0   6        0.39       -5.14      8.72 o 
  -9   0   6      475.80      486.63     19.90 o 
  -8   0   6      565.71      526.15     22.70 o 
  -7   0   6      353.21      320.01     15.63 o 
  -6   0   6       55.09       69.60     10.48 o 
  -5   0   6     1841.63     1844.39     40.97 o 
  -4   0   6      281.12      313.36     17.93 o 
  -3   0   6      100.19      100.62     10.53 o 
  -2   0   6      669.93      694.82     21.22 o 
  -1   0   6     2312.03     2344.64     43.92 o 
   0   0   6      715.81      729.25     21.10 o 
   1   0   6      266.54      241.49     12.91 o 
   2   0   6      478.94      506.87     36.06 o 
   3   0   6      412.55      430.18     18.46 o 
   4   0   6      684.71      704.62     25.85 o 
   5   0   6        0.80       -6.82      7.56 o 
   6   0   6      307.62      314.63     25.64 o 
   7   0   6      113.41      121.74     10.47 o 
   8   0   6     1148.59     1118.64     38.83 o 
   9   0   6       57.70       39.10     11.60 o 
  10   0   6        9.86        9.35     16.80 o 
  11   0   6       50.24       51.24     14.75 o 
  12   0   6       49.77       61.96     16.34 o 
  13   0   6      675.81      657.67     37.43 o 
  14   0   6      406.82      436.57     48.52 o 
 -17   1   6       25.48      -17.06     19.92 o 
 -16   1   6      108.01       88.98     15.50 o 
 -15   1   6      157.45      170.99     16.79 o 
 -14   1   6       51.98       30.99     11.14 o 
 -13   1   6      621.00      613.71     27.45 o 
 -12   1   6      248.26      234.34     14.45 o 
 -11   1   6       40.32       48.62      9.82 o 
 -10   1   6       18.87       18.14      7.33 o 
  -9   1   6      548.12      533.87     14.71 o 
  -8   1   6      111.84      103.25      7.88 o 
  -7   1   6     1248.94     1188.89     21.96 o 
  -6   1   6      194.04      194.03      9.01 o 
  -5   1   6      248.34      242.05      9.00 o 
  -4   1   6       92.21       94.83      5.81 o 
  -3   1   6      964.76      890.66     17.57 o 
  -2   1   6      356.58      331.51      9.81 o 
  -1   1   6      691.03      664.12     13.24 o 
   0   1   6        0.78       -3.80      6.07 o 
   1   1   6       82.56       81.54      7.70 o 
   2   1   6      248.29      254.78      7.89 o 
   3   1   6      278.39      284.41      9.28 o 
   4   1   6      255.76      240.53      8.72 o 
   5   1   6      448.89      451.98     35.23 o 
   6   1   6     1026.77     1025.65     28.31 o 
   7   1   6        8.67        9.09      7.16 o 
   8   1   6        1.69        2.05      6.10 o 
   9   1   6       62.68       59.32      8.81 o 
  10   1   6      773.12      782.32     24.69 o 
  11   1   6       84.18       77.22     10.93 o 
  12   1   6       39.73       36.02     17.44 o 
  13   1   6        4.40       13.07     23.20 o 
  14   1   6        7.61        2.86     19.71 o 
 -16   2   6        2.33        0.29     14.19 o 
 -15   2   6       11.75      -11.71     11.71 o 
 -14   2   6       83.96       75.10     11.98 o 
 -13   2   6       87.14       73.39     11.62 o 
 -12   2   6      101.90      138.20     12.57 o 
 -11   2   6      116.14      136.98     14.30 o 
 -10   2   6        0.50        1.85      6.84 o 
  -9   2   6      181.52      172.14      9.86 o 
  -8   2   6      232.23      215.10     10.15 o 
  -7   2   6       70.06       69.31      7.53 o 
  -6   2   6      782.60      719.99     21.55 o 
  -5   2   6      788.10      799.92     15.18 o 
  -4   2   6       14.19        4.88      5.19 o 
  -3   2   6      319.85      325.92      8.64 o 
  -2   2   6      369.30      386.19      8.28 o 
  -1   2   6      758.78      771.40     23.77 o 
   0   2   6       51.75       50.06      7.63 o 
   1   2   6      105.01       96.66      9.19 o 
   2   2   6      959.89      983.77     26.52 o 
   3   2   6      432.27      456.31     11.35 o 
   4   2   6      636.28      614.57     15.89 o 
   5   2   6      212.08      223.80     11.25 o 
   6   2   6      853.78      846.86     25.87 o 
   7   2   6      210.40      217.37     13.73 o 
   8   2   6      201.57      215.42     23.75 o 
   9   2   6       45.19       39.52      8.44 o 
  10   2   6      159.45      154.82     12.35 o 
  11   2   6        1.61       16.01      9.41 o 
  12   2   6      127.39      138.95     13.88 o 
  13   2   6       62.18       94.81     21.24 o 
  14   2   6       85.65       74.51     22.93 o 
 -16   3   6      214.86      201.94     18.45 o 
 -15   3   6       65.64       44.79     12.48 o 
 -14   3   6      140.50      154.53     14.64 o 
 -13   3   6        0.90       -2.37      9.36 o 
 -12   3   6       22.67       11.54      9.46 o 
 -11   3   6        7.33       -8.36      8.36 o 
 -10   3   6       53.54       56.32      9.46 o 
  -9   3   6      242.06      245.09     12.72 o 
  -8   3   6     1316.76     1227.31     25.03 o 
  -7   3   6       69.14       76.46      7.71 o 
  -6   3   6       21.86       18.61      7.38 o 
  -5   3   6        2.01       -1.23      5.31 o 
  -4   3   6      602.98      564.31     13.43 o 
  -3   3   6      102.40       96.75      5.71 o 
  -2   3   6      827.50      820.24     14.47 o 
  -1   3   6      394.22      395.76     16.03 o 
   0   3   6       52.15       56.82      6.66 o 
   1   3   6       74.15       74.31      6.79 o 
   2   3   6        0.61       -5.73      5.73 o 
   3   3   6      122.14      113.95      5.92 o 
   4   3   6      509.87      513.70     15.81 o 
   5   3   6      843.08      859.95     27.20 o 
   6   3   6       58.86       56.21      9.92 o 
   7   3   6       36.88       30.16     10.07 o 
   8   3   6       34.23       21.36     10.30 o 
   9   3   6        0.45        2.84      7.73 o 
  10   3   6      107.90      103.52     11.51 o 
  11   3   6      148.12      170.80     16.90 o 
  12   3   6        0.12        6.32     16.72 o 
  13   3   6      105.72       39.07     37.24 o 
  14   3   6       35.21       25.44     20.45 o 
 -16   4   6       86.90       51.56     21.91 o 
 -15   4   6      103.10       97.86     14.59 o 
 -14   4   6       43.98       10.88     12.49 o 
 -13   4   6      372.25      340.01     17.50 o 
 -12   4   6      337.97      340.44     16.90 o 
 -11   4   6       16.89        4.76      9.85 o 
 -10   4   6      702.48      703.60     23.95 o 
  -9   4   6       30.10       22.79      8.37 o 
  -8   4   6      130.60      145.05     10.74 o 
  -7   4   6       88.20       88.11      8.04 o 
  -6   4   6      765.57      723.68     19.75 o 
  -5   4   6      263.06      259.56     11.73 o 
  -4   4   6      956.08      923.50     19.85 o 
  -3   4   6       38.31       32.22      5.60 o 
  -2   4   6      627.94      627.84     13.48 o 
  -1   4   6      111.56      120.86      6.07 o 
   0   4   6      858.35      869.81     22.75 o 
   1   4   6       21.69       37.43      9.71 o 
   2   4   6      177.20      163.95      7.34 o 
   3   4   6     2045.06     2015.73     41.10 o 
   4   4   6      853.67      841.99     26.67 o 
   5   4   6       96.03      106.93     11.45 o 
   6   4   6      102.94      119.91     12.69 o 
   7   4   6      704.71      715.07     27.21 o 
   8   4   6      398.52      397.84     35.45 o 
   9   4   6     1275.10     1293.50     47.11 o 
  10   4   6       30.21       34.84     12.85 o 
  11   4   6      279.46      281.54     26.19 o 
  12   4   6       95.90       93.98     21.02 o 
  13   4   6      247.75      271.19     28.73 o 
 -15   5   6       49.52       58.50     13.71 o 
 -14   5   6      250.78      253.73     16.94 o 
 -13   5   6        0.80       -2.04     10.04 o 
 -12   5   6       43.26       26.42     11.58 o 
 -11   5   6      174.22      161.46     14.44 o 
 -10   5   6       92.62      105.51     12.52 o 
  -9   5   6        7.67       11.17      8.90 o 
  -8   5   6      410.90      434.66     16.48 o 
  -7   5   6       42.20       57.15      8.81 o 
  -6   5   6      262.22      256.35     23.85 o 
  -5   5   6      108.90      107.24     11.00 o 
  -4   5   6      154.32      182.77     10.18 o 
  -3   5   6       62.08       68.52      8.04 o 
  -2   5   6     1474.18     1400.58     31.39 o 
  -1   5   6      837.93      831.31     18.78 o 
   0   5   6       13.33       11.84      5.94 o 
   1   5   6      142.94      134.38      9.23 o 
   2   5   6      282.11      278.85     10.39 o 
   3   5   6      247.88      235.08     14.56 o 
   4   5   6      149.24      146.95     13.19 o 
   5   5   6      228.25      238.92     15.98 o 
   6   5   6      131.71      155.37     14.68 o 
   7   5   6      132.17      135.13     15.16 o 
   8   5   6       53.83       56.52     13.44 o 
   9   5   6      110.65      122.31     19.15 o 
  10   5   6       81.55       91.84     20.71 o 
  11   5   6      135.68      198.97     24.75 o 
  12   5   6        0.73       18.31     32.62 o 
  13   5   6       67.16       78.40     23.06 o 
 -14   6   6       19.01       23.33     15.44 o 
 -13   6   6       56.71       62.59     13.78 o 
 -12   6   6      205.03      201.21     16.45 o 
 -11   6   6      158.34      155.93     14.81 o 
 -10   6   6       60.21       71.10     11.72 o 
  -9   6   6        0.72       15.25     10.03 o 
  -8   6   6        1.28       -0.63      8.13 o 
  -7   6   6       10.56        1.42      7.70 o 
  -6   6   6      600.89      601.25     23.02 o 
  -5   6   6      117.28      105.64     10.61 o 
  -4   6   6        0.12        5.09      7.89 o 
  -3   6   6      487.15      478.32     17.01 o 
  -2   6   6       37.50       45.49      8.39 o 
  -1   6   6       99.70      118.52     10.63 o 
   0   6   6      601.57      583.03     19.74 o 
   1   6   6      294.31      335.52     24.21 o 
   2   6   6        0.27       10.09     11.46 o 
   3   6   6       50.14       49.56     11.57 o 
   4   6   6        5.02       -2.39     15.33 o 
   5   6   6      286.38      262.46     20.66 o 
   6   6   6       25.24       14.57     12.22 o 
   7   6   6      663.52      617.91     36.52 o 
   8   6   6      124.89      145.03     20.34 o 
   9   6   6      342.42      354.61     27.64 o 
  10   6   6        3.50        0.59     15.94 o 
  11   6   6       13.93       21.34     19.32 o 
  12   6   6        1.07      -11.37     18.05 o 
 -13   7   6      117.82      143.69     16.67 o 
 -12   7   6        0.40        5.41     11.22 o 
 -11   7   6      263.22      253.39     17.34 o 
 -10   7   6       19.55       31.11     10.75 o 
  -9   7   6      103.55      139.23     13.58 o 
  -8   7   6      289.07      299.99     16.32 o 
  -7   7   6        0.90        2.31      8.06 o 
  -6   7   6      148.69      143.51     14.38 o 
  -5   7   6       90.20       90.92     10.77 o 
  -4   7   6      337.24      329.36     15.28 o 
  -3   7   6        3.24        5.07      7.74 o 
  -2   7   6      283.20      325.69     16.06 o 
  -1   7   6      136.35      138.90     11.90 o 
   0   7   6      100.72       99.45     10.46 o 
   1   7   6       16.56        0.09     11.86 o 
   2   7   6      304.88      266.31     20.98 o 
   3   7   6      113.12      105.03     16.54 o 
   4   7   6       74.67       87.10     16.78 o 
   5   7   6      140.10      137.81     33.61 o 
   6   7   6        0.60       -9.06     13.35 o 
   7   7   6       22.41        4.38     14.70 o 
   8   7   6        2.92        2.23     15.66 o 
   9   7   6       17.89       25.16     18.18 o 
  10   7   6        7.39       33.24     18.74 o 
  11   7   6      112.49      117.05     24.27 o 
 -12   8   6       52.71       95.78     16.51 o 
 -11   8   6       58.22       75.37     14.93 o 
 -10   8   6       79.95      114.29     15.50 o 
  -9   8   6      200.90      181.22     16.93 o 
  -8   8   6      439.77      453.96     22.27 o 
  -7   8   6      179.68      205.73     14.31 o 
  -6   8   6      100.62       98.86     11.63 o 
  -5   8   6      583.41      630.79     23.21 o 
  -4   8   6       23.84       28.44      9.04 o 
  -3   8   6        1.19       -1.12      9.24 o 
  -2   8   6      115.69      105.90     12.00 o 
  -1   8   6      274.66      226.14     20.86 o 
   0   8   6        2.29        0.48     13.17 o 
   1   8   6      129.56      130.10     15.58 o 
   2   8   6      614.70      529.89     30.85 o 
   3   8   6        2.89        7.17     14.57 o 
   4   8   6        9.57       10.05     18.10 o 
   5   8   6       82.01       47.20     17.07 o 
   6   8   6       45.39       51.68     18.41 o 
   7   8   6        0.85      -14.74     14.74 o 
   8   8   6      108.41       94.28     21.49 o 
   9   8   6        0.03       -9.35     17.68 o 
  10   8   6       91.34       86.14     22.90 o 
 -11   9   6      118.60       83.67     18.50 o 
 -10   9   6        7.52       -7.57     14.02 o 
  -9   9   6      745.03      688.38     32.77 o 
  -8   9   6       24.61       28.57     14.80 o 
  -7   9   6       65.56      103.16     16.60 o 
  -6   9   6        3.65        7.06     10.28 o 
  -5   9   6        2.88        6.14     12.25 o 
  -4   9   6       25.87        2.58     19.33 o 
  -3   9   6      375.48      418.31     32.99 o 
  -2   9   6        0.00        0.69     14.11 o 
  -1   9   6       62.33       80.52     41.91 o 
   0   9   6       81.53       80.96     46.78 o 
   1   9   6       16.38       21.27     15.46 o 
   2   9   6      248.66      229.96     18.65 o 
   3   9   6      822.76      775.70     39.37 o 
   4   9   6      185.02      196.72     23.09 o 
   5   9   6       44.43       40.10     17.55 o 
   6   9   6      262.69      292.98     33.41 o 
   7   9   6        8.78       11.20     18.61 o 
   8   9   6       21.60       13.49     35.10 o 
  -9  10   6        7.28       -0.16     14.70 o 
  -8  10   6        9.93       -1.91     14.32 o 
  -7  10   6       12.19      -10.23     12.92 o 
  -6  10   6        0.25       -3.05     12.66 o 
  -5  10   6      177.14      201.70     23.97 o 
  -4  10   6        2.90      -15.23     15.23 o 
  -3  10   6        2.77       -0.10     26.72 o 
  -2  10   6      111.28      120.67     28.27 o 
  -1  10   6      128.49      118.23     21.16 o 
   0  10   6        1.59        0.01     16.07 o 
   1  10   6      158.55      160.11     22.81 o 
   2  10   6      502.31      458.03     25.66 o 
   3  10   6       70.98       74.79     15.99 o 
   4  10   6        0.82        1.70     17.22 o 
   5  10   6       92.62       92.19     23.28 o 
   6  10   6       21.37       34.19     20.15 o 
  -5  11   6        0.11      -15.69     15.69 o 
  -4  11   6       24.62       24.13     18.63 o 
  -3  11   6       42.42       23.92     18.48 o 
  -2  11   6        0.04       -6.91     31.74 o 
  -1  11   6      222.00      200.84     26.40 o 
   0  11   6        9.42       -1.38     22.77 o 
   1  11   6      123.08      141.53     24.25 o 
   2  11   6       69.93       52.43     21.11 o 
   3  11   6       10.14       21.52     15.31 o 
 -16   1   7       18.77       -0.46     13.20 o 
 -15   1   7      100.57       89.93     14.42 o 
 -14   1   7       48.69       19.17     13.91 o 
 -13   1   7       23.04       20.45     10.48 o 
 -12   1   7       40.90       40.76     10.37 o 
 -11   1   7      117.70      100.48     11.36 o 
 -10   1   7       19.79       34.87      9.37 o 
  -9   1   7       86.48       63.60      7.60 o 
  -8   1   7       32.70       27.58      6.57 o 
  -7   1   7      678.88      645.81     15.30 o 
  -6   1   7      496.53      491.46     17.35 o 
  -5   1   7       21.32       21.02      6.10 o 
  -4   1   7        0.31       -1.87      6.76 o 
  -3   1   7       56.41       53.61      6.95 o 
  -2   1   7      761.02      765.13     17.54 o 
  -1   1   7      538.01      521.21     13.93 o 
   0   1   7      112.26      120.23      7.68 o 
   1   1   7       86.45       92.62      6.07 o 
   2   1   7       23.21       32.17      5.30 o 
   3   1   7       93.26       89.33      6.59 o 
   4   1   7       13.78       15.81      8.19 o 
   5   1   7      256.65      258.85     16.18 o 
   6   1   7        4.97       -2.32      6.36 o 
   7   1   7      482.70      436.03     18.36 o 
   8   1   7      112.90      108.11      8.87 o 
   9   1   7        6.70       11.70      7.68 o 
  10   1   7        4.65       -1.48     10.55 o 
  11   1   7        3.25        7.64     11.77 o 
  12   1   7      292.80      313.66     55.14 o 
  13   1   7       82.56      106.98     22.17 o 
 -15   2   7        1.06        1.38     11.29 o 
 -14   2   7       62.77       47.79     11.94 o 
 -13   2   7        2.21        3.70      9.79 o 
 -12   2   7        6.17       -9.06      9.06 o 
 -11   2   7        0.01       -8.46      8.46 o 
 -10   2   7       41.40       40.65      9.38 o 
  -9   2   7       57.16       42.31      8.25 o 
  -8   2   7       38.74       34.26      6.71 o 
  -7   2   7      174.89      177.47      9.25 o 
  -6   2   7        9.00        9.13      6.53 o 
  -5   2   7       20.16       24.71      6.52 o 
  -4   2   7      304.13      305.48     11.47 o 
  -3   2   7       53.34       44.69      5.30 o 
  -2   2   7      430.39      420.94     10.64 o 
  -1   2   7      139.50      127.88     14.53 o 
   0   2   7       20.35       18.81      8.64 o 
   1   2   7      283.64      312.22     17.62 o 
   2   2   7       15.18       24.91     13.92 o 
   3   2   7      264.76      249.16     10.58 o 
   4   2   7        6.85       10.64      4.99 o 
   5   2   7      136.00      119.29      9.74 o 
   6   2   7       86.15       93.40     10.17 o 
   7   2   7        2.14        3.21      8.64 o 
   8   2   7        0.92       -8.95     11.70 o 
   9   2   7      101.92      108.15     10.40 o 
  10   2   7      102.39      100.83     14.27 o 
  11   2   7        9.81        5.06     15.19 o 
  12   2   7       15.02       28.22     17.63 o 
  13   2   7        1.69       16.13     18.94 o 
 -15   3   7        3.76        2.58     11.36 o 
 -14   3   7       28.89       41.48     12.14 o 
 -13   3   7        8.70       17.10     10.70 o 
 -12   3   7      111.06      112.23     13.87 o 
 -11   3   7       19.04       21.06      9.55 o 
 -10   3   7      184.88      209.39     13.59 o 
  -9   3   7       27.12       18.20      9.63 o 
  -8   3   7       13.48       14.58      7.76 o 
  -7   3   7        0.03       -5.64      5.86 o 
  -6   3   7      372.63      376.83     14.05 o 
  -5   3   7       54.40       48.94      7.34 o 
  -4   3   7       51.49       66.92      7.26 o 
  -3   3   7       49.22       56.37      5.99 o 
  -2   3   7        9.38        8.13      7.63 o 
  -1   3   7       75.05       66.60      7.30 o 
   0   3   7     1181.51     1166.10     24.05 o 
   1   3   7       17.55       15.55      6.35 o 
   2   3   7      304.43      299.56     11.94 o 
   3   3   7      441.67      452.99     15.84 o 
   4   3   7      158.41      165.81     10.79 o 
   5   3   7       67.32       64.52      9.73 o 
   6   3   7       14.69        1.87      8.89 o 
   7   3   7        7.98       14.32     10.05 o 
   8   3   7      188.58      168.04     15.00 o 
   9   3   7       21.64       22.44     11.58 o 
  10   3   7      105.84      106.67     15.34 o 
  11   3   7        4.56       -2.39     13.34 o 
  12   3   7        0.84       11.71     18.61 o 
 -15   4   7       20.91       27.18     12.52 o 
 -14   4   7        7.59       15.50     11.36 o 
 -13   4   7       24.11       21.66     10.65 o 
 -12   4   7       58.97       76.30     11.81 o 
 -11   4   7        1.58       -2.81      9.39 o 
 -10   4   7       35.49       33.58     12.29 o 
  -9   4   7       14.37       11.83      8.41 o 
  -8   4   7      110.66      129.61     10.72 o 
  -7   4   7       55.18       62.95      8.61 o 
  -6   4   7      249.29      238.79     15.35 o 
  -5   4   7       31.99       31.69      8.76 o 
  -4   4   7      137.80      129.26      8.94 o 
  -3   4   7      220.63      207.26     10.15 o 
  -2   4   7       27.24       37.68      5.46 o 
  -1   4   7      458.61      457.21     11.81 o 
   0   4   7        1.52        2.45      6.49 o 
   1   4   7       34.95       31.73     11.55 o 
   2   4   7        0.02       11.95     11.92 o 
   3   4   7        8.84       15.28      7.84 o 
   4   4   7        1.39       -1.38      8.35 o 
   5   4   7      345.16      364.78     18.66 o 
   6   4   7       28.22       12.76     10.47 o 
   7   4   7       38.62       26.70     11.67 o 
   8   4   7       49.17       48.42     12.83 o 
   9   4   7        3.92        9.75     11.96 o 
  10   4   7       36.89       28.46     16.62 o 
  11   4   7      239.91      248.10     29.21 o 
  12   4   7       45.44       11.40     18.46 o 
 -14   5   7       12.14       18.35     12.18 o 
 -13   5   7       20.08       21.48     17.93 o 
 -12   5   7        3.85       12.72     11.16 o 
 -11   5   7       33.34       38.06     11.34 o 
 -10   5   7       10.63       10.26     10.08 o 
  -9   5   7       15.91       10.51      9.43 o 
  -8   5   7        0.01        2.68      8.81 o 
  -7   5   7        8.35       14.19      8.69 o 
  -6   5   7       35.25       39.57     10.28 o 
  -5   5   7        1.83       -6.86      7.63 o 
  -4   5   7      129.88      135.96     10.91 o 
  -3   5   7       81.87       85.78      8.46 o 
  -2   5   7      209.25      191.09     10.04 o 
  -1   5   7       14.23        4.43      9.43 o 
   0   5   7        6.40        5.65      7.29 o 
   1   5   7      375.99      354.61     14.36 o 
   2   5   7      201.22      184.93     13.02 o 
   3   5   7      196.53      182.34     15.09 o 
   4   5   7       19.36       26.32     10.59 o 
   5   5   7       21.64        5.81     10.22 o 
   6   5   7       59.91       47.01     15.13 o 
   7   5   7       39.32       13.58     27.97 o 
   8   5   7        1.15      -11.16     11.16 o 
   9   5   7       45.37       57.38     17.34 o 
  10   5   7      129.92      121.35     21.57 o 
  11   5   7       62.72       94.39     21.35 o 
 -13   6   7      163.69      193.60     17.71 o 
 -12   6   7       69.81       82.55     14.51 o 
 -11   6   7       14.47       24.10     11.73 o 
 -10   6   7        0.14        6.78     10.11 o 
  -9   6   7      152.69      190.18     14.88 o 
  -8   6   7        0.63        1.40      8.32 o 
  -7   6   7       57.24       66.61     10.66 o 
  -6   6   7      265.11      250.81     15.61 o 
  -5   6   7      253.31      247.93     13.95 o 
  -4   6   7        2.99       -4.44      7.98 o 
  -3   6   7       10.27       13.54      8.12 o 
  -2   6   7       43.22       49.59     10.40 o 
  -1   6   7        0.15        9.78      8.22 o 
   0   6   7      206.92      216.23     11.62 o 
   1   6   7      105.28       89.66     13.75 o 
   2   6   7       10.47       -0.11     11.39 o 
   3   6   7       10.39       -5.62     10.44 o 
   4   6   7      144.52      132.48     14.59 o 
   5   6   7        2.73        1.74     10.82 o 
   6   6   7       46.17       28.02     12.66 o 
   7   6   7       51.14       37.66     15.89 o 
   8   6   7       69.56       50.58     21.63 o 
   9   6   7       76.72       48.43     18.29 o 
  10   6   7        0.05       16.55     18.34 o 
 -12   7   7        0.92       14.89     11.79 o 
 -11   7   7      193.04      232.89     17.45 o 
 -10   7   7      106.20      113.25     14.08 o 
  -9   7   7       92.80      110.12     14.40 o 
  -8   7   7       91.09      129.89     14.12 o 
  -7   7   7      320.94      299.73     16.46 o 
  -6   7   7       32.45       29.02      9.57 o 
  -5   7   7      388.69      383.16     23.10 o 
  -4   7   7       18.28       10.85      8.47 o 
  -3   7   7      278.39      258.46     14.23 o 
  -2   7   7      637.28      645.07     27.54 o 
  -1   7   7       46.13       49.28     10.27 o 
   0   7   7        0.03       11.93     13.12 o 
   1   7   7        0.02        2.61     11.85 o 
   2   7   7      246.17      246.05     20.62 o 
   3   7   7        1.16        2.12     14.33 o 
   4   7   7      173.63      160.35     19.39 o 
   5   7   7      155.30      127.94     29.50 o 
   6   7   7      151.74      129.04     20.19 o 
   7   7   7       39.99       46.12     17.97 o 
   8   7   7      101.56      126.88     33.47 o 
   9   7   7       65.52       54.52     19.78 o 
 -11   8   7        0.37        3.53     12.48 o 
 -10   8   7       50.07       56.81     14.21 o 
  -9   8   7       20.85        8.29     12.48 o 
  -8   8   7       46.14       62.38     18.59 o 
  -7   8   7      205.39      231.34     17.32 o 
  -6   8   7        0.88       -8.22     14.35 o 
  -5   8   7       33.63       31.99      9.88 o 
  -4   8   7        7.72       15.37     10.68 o 
  -3   8   7        0.41        2.30      9.14 o 
  -2   8   7        0.64        6.42      9.45 o 
  -1   8   7        6.52        1.28     10.73 o 
   0   8   7      167.53      141.67     18.60 o 
   1   8   7        6.10        8.06     10.63 o 
   2   8   7        4.85       15.81     14.39 o 
   3   8   7        1.38        7.40     14.46 o 
   4   8   7       94.47      127.56     20.06 o 
   5   8   7       16.16        7.12     15.89 o 
   6   8   7       61.49      102.21     20.32 o 
   7   8   7        0.53       19.09     18.62 o 
   8   8   7        4.39       18.20     18.35 o 
  -9   9   7       21.25       35.69     15.51 o 
  -8   9   7        1.88       32.08     14.60 o 
  -7   9   7        5.34       10.56     13.62 o 
  -6   9   7       15.07       13.74     13.70 o 
  -5   9   7        4.32      -12.01     12.01 o 
  -4   9   7        1.40       30.13     12.87 o 
  -3   9   7      100.37       76.47     14.36 o 
  -2   9   7       19.51       23.09     16.19 o 
  -1   9   7        3.29        1.56     14.68 o 
   0   9   7        3.05       10.51     19.08 o 
   1   9   7       88.62      108.38     27.76 o 
   2   9   7        8.00       16.71     12.58 o 
   3   9   7        0.72      -14.76     14.76 o 
   4   9   7       35.94       67.96     19.67 o 
   5   9   7        4.97       24.44     17.80 o 
   6   9   7       48.63       73.63     45.52 o 
  -6  10   7        5.86       -6.45     13.55 o 
  -5  10   7        0.37       27.51     14.36 o 
  -4  10   7        9.91      -14.27     18.22 o 
  -3  10   7        0.13       11.28     16.03 o 
  -2  10   7       26.17       31.29     17.69 o 
  -1  10   7      163.46      190.48     44.97 o 
   0  10   7       17.06       17.93     17.60 o 
   1  10   7       43.44       48.59     18.66 o 
   2  10   7       51.17       12.73     18.85 o 
   3  10   7        2.15       -8.95     13.26 o 
 -14   0   8        0.00       12.49     15.44 o 
 -13   0   8       59.59       35.08     16.25 o 
 -12   0   8      375.86      366.90     25.98 o 
 -11   0   8     1390.47     1354.32     46.47 o 
 -10   0   8       48.04       73.81     16.87 o 
  -9   0   8       30.53       13.11     12.49 o 
  -8   0   8      191.46      168.07     13.42 o 
  -7   0   8      275.95      297.65     15.68 o 
  -6   0   8       70.86       59.67     13.92 o 
  -5   0   8      658.72      602.63     25.62 o 
  -4   0   8      556.19      570.97     24.04 o 
  -3   0   8       21.53       19.18      9.35 o 
  -2   0   8      184.98      201.30     14.01 o 
  -1   0   8       20.61       15.38      8.64 o 
   0   0   8      489.61      438.39     19.21 o 
   1   0   8       51.98       50.97     18.12 o 
   2   0   8      607.10      679.47     29.09 o 
   3   0   8       54.91       63.88     14.41 o 
   4   0   8       26.42       28.93     13.47 o 
   5   0   8       16.79       19.04     14.49 o 
   6   0   8      328.40      304.85     27.32 o 
   7   0   8       24.62        8.14     11.01 o 
   8   0   8      355.59      395.97     34.78 o 
   9   0   8       30.24       26.26     19.20 o 
  10   0   8        6.03       31.84     23.05 o 
  11   0   8      216.53      213.49     32.98 o 
 -14   1   8        0.09      -10.62     10.62 o 
 -13   1   8      109.66      119.16     13.80 o 
 -12   1   8      146.51      130.89     13.42 o 
 -11   1   8      236.92      228.51     14.93 o 
 -10   1   8        4.28       11.65      8.96 o 
  -9   1   8      140.80      151.51     10.82 o 
  -8   1   8       99.23      102.12      8.37 o 
  -7   1   8       24.06       22.93      6.21 o 
  -6   1   8      457.81      452.83     14.19 o 
  -5   1   8        0.13        4.01      5.73 o 
  -4   1   8        2.14        2.31      5.15 o 
  -3   1   8      144.84      141.94      9.26 o 
  -2   1   8      279.95      290.56     12.94 o 
  -1   1   8      362.72      375.72     24.09 o 
   0   1   8      757.06      732.67     19.19 o 
   1   1   8      128.46      139.30      9.65 o 
   2   1   8       88.78       90.23     10.19 o 
   3   1   8       29.47       26.10      8.75 o 
   4   1   8      143.98      144.41     13.45 o 
   5   1   8        3.60       23.85     10.11 o 
   6   1   8      313.28      308.61     18.45 o 
   7   1   8      172.18      177.58     12.91 o 
   8   1   8        7.83       -1.65     11.79 o 
   9   1   8        4.84       -0.82     13.66 o 
  10   1   8      114.30      138.65     31.11 o 
  11   1   8      167.43      184.58     23.00 o 
 -14   2   8        7.39        4.51     11.20 o 
 -13   2   8      182.91      210.30     15.93 o 
 -12   2   8       95.71       89.61     12.69 o 
 -11   2   8       50.92       56.78     10.90 o 
 -10   2   8       65.52       82.54     11.04 o 
  -9   2   8        0.33       -4.22      7.08 o 
  -8   2   8        8.36        4.67      8.26 o 
  -7   2   8        2.80       -5.17      5.76 o 
  -6   2   8        5.36        3.23      6.44 o 
  -5   2   8      350.42      328.94     13.05 o 
  -4   2   8      485.98      466.44     15.74 o 
  -3   2   8        0.63       -1.14      5.02 o 
  -2   2   8       27.74       38.48      6.96 o 
  -1   2   8        0.25        5.14      5.60 o 
   0   2   8      377.59      344.13     18.12 o 
   1   2   8       14.48        2.09      9.69 o 
   2   2   8       80.99       83.66     18.29 o 
   3   2   8       47.43       53.48      6.51 o 
   4   2   8       71.97       64.83      6.74 o 
   5   2   8      339.79      322.51     17.35 o 
   6   2   8       31.13       49.68      9.57 o 
   7   2   8      219.69      184.01     14.29 o 
   8   2   8      231.81      230.00     20.03 o 
   9   2   8      175.92      214.72     23.01 o 
  10   2   8        3.30       -3.87     14.85 o 
  11   2   8        0.44        5.66     27.31 o 
 -14   3   8      212.00      221.57     17.14 o 
 -13   3   8      110.07      114.84     13.93 o 
 -12   3   8        0.08       17.94     10.49 o 
 -11   3   8       18.78       30.49     11.34 o 
 -10   3   8      142.02      138.93     12.71 o 
  -9   3   8        0.80       12.47      7.52 o 
  -8   3   8       83.00       89.97      9.86 o 
  -7   3   8      455.05      446.05     15.62 o 
  -6   3   8       94.41       97.99      9.27 o 
  -5   3   8      164.10      165.03     10.26 o 
  -4   3   8      169.93      166.64      9.90 o 
  -3   3   8      451.18      465.69     14.60 o 
  -2   3   8      122.84      130.92      8.73 o 
  -1   3   8      513.82      497.91     15.35 o 
   0   3   8        6.83        4.55      6.35 o 
   1   3   8       18.59       21.99      8.02 o 
   2   3   8       18.14       17.00      8.15 o 
   3   3   8       14.72       12.36     14.82 o 
   4   3   8       62.83       60.95      9.00 o 
   5   3   8      312.04      302.21     16.05 o 
   6   3   8      432.40      409.61     19.41 o 
   7   3   8       23.99       27.08     10.88 o 
   8   3   8      134.91       96.92     14.01 o 
   9   3   8       49.00       51.95     16.19 o 
  10   3   8        0.11       43.18     17.33 o 
 -13   4   8        8.75       -0.88     10.84 o 
 -12   4   8      357.81      367.87     18.92 o 
 -11   4   8       97.91       90.65     12.31 o 
 -10   4   8        1.68       12.54     10.24 o 
  -9   4   8      119.74      123.69     11.62 o 
  -8   4   8       41.24       32.58      8.69 o 
  -7   4   8        9.76        0.98      9.83 o 
  -6   4   8      452.75      483.35     18.85 o 
  -5   4   8      149.94      170.95     12.15 o 
  -4   4   8       77.84       82.52      8.51 o 
  -3   4   8      459.49      458.47     15.10 o 
  -2   4   8        0.28        0.08      5.70 o 
  -1   4   8        4.41       12.03      7.28 o 
   0   4   8      492.45      547.18     18.33 o 
   1   4   8     1119.17     1200.44     45.89 o 
   2   4   8      149.86      142.32     17.88 o 
   3   4   8      216.76      234.37     20.01 o 
   4   4   8       16.68       26.58      9.44 o 
   5   4   8       79.35       79.88     11.60 o 
   6   4   8      201.74      212.83     16.09 o 
   7   4   8      971.48      975.02     34.81 o 
   8   4   8       57.78       27.11     12.98 o 
   9   4   8       59.56       54.01     17.24 o 
  10   4   8      311.88      273.02     36.79 o 
 -12   5   8       52.65       70.22     12.53 o 
 -11   5   8        0.29       19.37     11.58 o 
 -10   5   8      280.92      304.17     18.32 o 
  -9   5   8        3.53       21.94     10.70 o 
  -8   5   8      292.99      284.67     20.35 o 
  -7   5   8       81.00       76.65     11.28 o 
  -6   5   8       37.74       32.77      9.49 o 
  -5   5   8      107.60      122.53     19.54 o 
  -4   5   8      334.95      347.74     18.28 o 
  -3   5   8        5.51        5.31      7.73 o 
  -2   5   8       25.01       31.40      7.89 o 
  -1   5   8      424.02      424.77     19.61 o 
   0   5   8       22.56        7.27      9.25 o 
   1   5   8       84.55       71.76     22.79 o 
   2   5   8        2.84        4.16     13.27 o 
   3   5   8       33.31       26.52     10.05 o 
   4   5   8       48.68       42.95     11.28 o 
   5   5   8      250.45      264.71     29.40 o 
   6   5   8       23.46       19.22     12.00 o 
   7   5   8       62.99       73.47     18.37 o 
   8   5   8        9.59       -0.56     20.71 o 
   9   5   8        7.27       29.57     16.75 o 
 -12   6   8       45.35       71.18     25.36 o 
 -11   6   8       36.00       52.29     12.89 o 
 -10   6   8      160.22      185.05     16.36 o 
  -9   6   8        4.35       12.74     10.66 o 
  -8   6   8       91.06       95.60     14.89 o 
  -7   6   8        1.07       20.29     12.35 o 
  -6   6   8        0.39        5.48      8.77 o 
  -5   6   8      191.11      229.08     14.14 o 
  -4   6   8      178.91      167.05     14.44 o 
  -3   6   8       10.09       18.37      9.91 o 
  -2   6   8        0.71        4.56      8.30 o 
  -1   6   8        2.50       -0.56      8.28 o 
   0   6   8        4.35       21.80     14.37 o 
   1   6   8      178.75      192.96     16.55 o 
   2   6   8      250.50      207.30     17.52 o 
   3   6   8      213.26      204.11     16.18 o 
   4   6   8       30.56       26.77     12.32 o 
   5   6   8      117.52      112.74     18.34 o 
   6   6   8       12.23       12.10     15.05 o 
   7   6   8        9.61       19.55     16.06 o 
   8   6   8        1.56        8.23     16.85 o 
 -10   7   8       26.54       46.39     12.32 o 
  -9   7   8      100.02      151.57     14.81 o 
  -8   7   8      352.37      408.31     20.16 o 
  -7   7   8       61.85       68.83     12.40 o 
  -6   7   8        3.23       28.61     10.16 o 
  -5   7   8       24.95       17.77      9.54 o 
  -4   7   8       63.98       61.57     10.56 o 
  -3   7   8       55.11       63.85     11.20 o 
  -2   7   8       62.01       62.61     11.13 o 
  -1   7   8      181.05      188.55     18.52 o 
   0   7   8       13.19        0.31     12.06 o 
   1   7   8       72.74       88.02     15.19 o 
   2   7   8        0.00      -12.28     12.28 o 
   3   7   8      271.42      259.24     21.74 o 
   4   7   8       92.34      106.22     18.44 o 
   5   7   8       11.33       21.34     18.83 o 
   6   7   8       36.05       48.58     17.63 o 
   7   7   8       36.70       65.74     42.01 o 
  -8   8   8      102.64       80.22     14.41 o 
  -7   8   8      217.66      214.92     17.69 o 
  -6   8   8       20.52       39.65     11.86 o 
  -5   8   8       64.47       78.19     25.69 o 
  -4   8   8      162.25      176.14     23.67 o 
  -3   8   8       15.69        0.99     10.15 o 
  -2   8   8       44.73       42.41     15.37 o 
  -1   8   8       22.17       14.20     14.43 o 
   0   8   8       97.98       75.66     38.34 o 
   1   8   8        6.96       -7.90     24.99 o 
   2   8   8      113.35      115.76     14.52 o 
   3   8   8       75.17       51.99     17.40 o 
   4   8   8       45.51       44.98     32.80 o 
   5   8   8        0.69       -7.68     15.67 o 
  -6   9   8       56.95       34.46     14.54 o 
  -5   9   8       54.66       61.16     14.85 o 
  -4   9   8        0.02      -11.28     14.85 o 
  -3   9   8        7.79       -1.09     24.66 o 
  -2   9   8       36.36       31.12     16.71 o 
  -1   9   8        4.56       -3.92     15.05 o 
   0   9   8      151.52      150.36     20.88 o 
   1   9   8       77.40       60.61     18.71 o 
   2   9   8        8.65      -14.94     14.94 o 
 -13   1   9       10.58        2.20     10.98 o 
 -12   1   9       29.08       27.82     11.55 o 
 -11   1   9       15.85       41.80     11.28 o 
 -10   1   9       10.22       19.80      9.98 o 
  -9   1   9       14.51        4.79     10.91 o 
  -8   1   9      176.51      151.41     10.84 o 
  -7   1   9       35.37       24.61      9.71 o 
  -6   1   9       27.13       18.46      6.21 o 
  -5   1   9       50.30       46.60      7.29 o 
  -4   1   9      109.25      101.48      7.00 o 
  -3   1   9       81.13       67.83      9.77 o 
  -2   1   9        0.03       -3.19      6.34 o 
  -1   1   9      149.50      128.41      9.13 o 
   0   1   9       35.23       33.45     12.27 o 
   1   1   9       34.25       30.23      7.92 o 
   2   1   9       49.02       61.27     10.00 o 
   3   1   9      120.70      111.18     12.13 o 
   4   1   9        4.89       14.84     10.03 o 
   5   1   9      150.28      137.02      9.77 o 
   6   1   9       77.18       77.22     14.21 o 
   7   1   9        0.50        6.47     11.91 o 
   8   1   9       10.16       22.95     15.08 o 
   9   1   9        7.48       -1.14     13.86 o 
 -12   2   9        4.10       12.65     10.75 o 
 -11   2   9       78.40      102.48     13.33 o 
 -10   2   9       14.32       33.32     10.24 o 
  -9   2   9       11.41       28.26      9.48 o 
  -8   2   9        0.08        4.25      7.20 o 
  -7   2   9        5.44       10.52      7.01 o 
  -6   2   9        1.50       -2.10      6.53 o 
  -5   2   9       77.29       77.76      8.02 o 
  -4   2   9       12.91        5.43      9.24 o 
  -3   2   9      145.18      128.23      8.01 o 
  -2   2   9       11.06        7.94      5.46 o 
  -1   2   9        8.27        2.16      4.61 o 
   0   2   9       28.85       31.09     17.43 o 
   1   2   9       47.34       24.98      7.51 o 
   2   2   9       71.03       66.52      6.99 o 
   3   2   9        0.69        4.18      5.97 o 
   4   2   9       26.66       49.43     19.45 o 
   5   2   9       19.11       16.16     10.98 o 
   6   2   9      110.70      116.36     15.18 o 
   7   2   9        4.09       15.48     13.02 o 
   8   2   9        6.61       18.17     14.05 o 
   9   2   9       44.08       89.34     23.93 o 
 -12   3   9        5.02       10.43     13.52 o 
 -11   3   9       12.72        9.99     10.20 o 
 -10   3   9        0.12       17.31     10.16 o 
  -9   3   9       26.93       38.51     12.54 o 
  -8   3   9        0.47       13.07     10.67 o 
  -7   3   9      101.80      102.49      9.33 o 
  -6   3   9       45.28       48.38      9.72 o 
  -5   3   9       61.11       74.70     10.17 o 
  -4   3   9        4.40       15.22      6.86 o 
  -3   3   9       55.69       66.27      7.71 o 
  -2   3   9      215.63      203.31     12.83 o 
  -1   3   9      329.80      305.98     15.47 o 
   0   3   9      208.69      195.34     13.58 o 
   1   3   9      755.71      790.76     26.47 o 
   2   3   9        0.95        4.95      8.40 o 
   3   3   9       40.34       40.52     19.63 o 
   4   3   9        5.82       16.15      9.45 o 
   5   3   9       75.08       90.86     13.73 o 
   6   3   9        2.24       22.22     12.34 o 
   7   3   9      166.51      202.44     19.94 o 
   8   3   9        0.62      -16.88     26.81 o 
 -11   4   9       27.30       43.68     11.79 o 
 -10   4   9        2.27        9.46     10.16 o 
  -9   4   9        0.14      -11.45     11.45 o 
  -8   4   9       10.09        6.43      8.70 o 
  -7   4   9      144.53      149.47     13.16 o 
  -6   4   9       28.05       14.83      9.28 o 
  -5   4   9       82.67       87.09     10.77 o 
  -4   4   9      213.23      225.76     17.32 o 
  -3   4   9        1.33        4.33      9.22 o 
  -2   4   9      304.21      277.04     17.94 o 
  -1   4   9       15.03       12.43     14.60 o 
   0   4   9      104.22       83.16     20.40 o 
   1   4   9       48.13       48.69     16.01 o 
   2   4   9        7.96       -4.93     14.55 o 
   3   4   9       66.94       70.86     23.52 o 
   4   4   9        3.86        2.52     15.10 o 
   5   4   9        1.07        2.38     11.49 o 
   6   4   9       50.82       33.13     14.18 o 
   7   4   9        7.21       31.25     14.77 o 
 -10   5   9       17.81       33.70     13.06 o 
  -9   5   9       32.82       43.18     12.00 o 
  -8   5   9        0.31        5.61      9.28 o 
  -7   5   9       27.61       22.62     10.50 o 
  -6   5   9        2.49        4.97      9.33 o 
  -5   5   9       72.92       82.29     11.11 o 
  -4   5   9       30.77       26.62      8.90 o 
  -3   5   9       87.88       89.62     11.17 o 
  -2   5   9      138.40      129.38     12.61 o 
  -1   5   9        0.51       11.65      8.26 o 
   0   5   9        2.68       -4.79     19.39 o 
   1   5   9       42.55       27.27     26.87 o 
   2   5   9       86.19       61.79     32.76 o 
   3   5   9       12.78      -20.25     55.59 o 
   4   5   9        0.96        1.66     11.80 o 
   5   5   9       29.18       44.88     14.45 o 
   6   5   9       23.00       28.96     19.83 o 
   7   5   9       17.07       11.39     18.02 o 
  -9   6   9        2.51       -5.68     12.14 o 
  -8   6   9       70.90       93.18     16.19 o 
  -7   6   9        0.06       -1.11     10.07 o 
  -6   6   9       98.12      100.77     16.99 o 
  -5   6   9       21.39       26.89     10.38 o 
  -4   6   9       42.79       37.40     10.01 o 
  -3   6   9        0.74       -1.11      9.33 o 
  -2   6   9       28.48       26.86     10.49 o 
  -1   6   9        2.15       -6.30     13.82 o 
   0   6   9       30.24       25.53     11.49 o 
   1   6   9      150.49      137.29     14.97 o 
   2   6   9       13.13       12.74     12.30 o 
   3   6   9        1.15       -4.89     21.44 o 
   4   6   9       62.02       73.32     15.96 o 
   5   6   9       62.09       40.83     15.72 o 
  -7   7   9        5.54       11.44     10.43 o 
  -6   7   9        0.02        7.56     10.03 o 
  -5   7   9        0.00        4.10     11.26 o 
  -4   7   9      469.00      485.87     23.50 o 
  -3   7   9       53.67       46.34     13.88 o 
  -2   7   9       22.22       11.52     12.76 o 
  -1   7   9       17.27       12.87     20.61 o 
   0   7   9        6.89       10.79     19.53 o 
   1   7   9        8.28        8.12     13.08 o 
   2   7   9       78.22      109.82     22.07 o 
   3   7   9       15.06       36.35     15.01 o 
  -4   8   9        0.14       34.98     27.21 o 
  -3   8   9        6.96       14.58     12.44 o 
  -2   8   9        2.01       -3.20     13.80 o 
  -1   8   9        4.65      -12.89     12.89 o 
   0   8   9       50.59       26.00     15.33 o 
 -10   0  10      357.35      335.24     25.61 o 
  -9   0  10        0.79        0.91     13.83 o 
  -8   0  10       63.85       37.21     16.73 o 
  -7   0  10       38.04       46.30     11.31 o 
  -6   0  10        8.76       21.33     14.60 o 
  -5   0  10        1.31        1.82      9.08 o 
  -4   0  10      565.93      592.92     27.15 o 
  -3   0  10       69.99       50.17     12.19 o 
  -2   0  10        1.84       13.01     14.51 o 
  -1   0  10       65.37       64.35     16.96 o 
   0   0  10       57.02       61.32     16.21 o 
   1   0  10      117.42      142.67     19.87 o 
   2   0  10      293.57      329.62     27.09 o 
   3   0  10      110.74      122.41     19.51 o 
   4   0  10       13.27       44.01     16.41 o 
   5   0  10       10.70       40.04     17.23 o 
   6   0  10       11.68        2.83     16.92 o 
 -10   1  10      105.58      124.21     13.73 o 
  -9   1  10       60.80      109.28     13.26 o 
  -8   1  10      176.28      171.83     13.71 o 
  -7   1  10        0.08        0.29      8.20 o 
  -6   1  10       21.76       22.35      7.94 o 
  -5   1  10       65.17       64.21      8.36 o 
  -4   1  10        0.23       -5.81      6.52 o 
  -3   1  10       32.34       42.17      8.45 o 
  -2   1  10      215.40      241.05     13.43 o 
  -1   1  10        7.11        7.43      8.88 o 
   0   1  10      139.90      127.69     13.40 o 
   1   1  10      107.08      115.91     14.11 o 
   2   1  10       25.51       30.90     10.25 o 
   3   1  10        0.01       16.36     10.19 o 
   4   1  10      141.14      159.73     15.54 o 
   5   1  10       62.49       75.32     26.07 o 
   6   1  10        8.45       29.95     12.67 o 
 -10   2  10       18.66       26.27     10.90 o 
  -9   2  10        0.52       -9.02      9.30 o 
  -8   2  10        0.10        3.99      9.40 o 
  -7   2  10       17.63       19.85      9.63 o 
  -6   2  10       23.96       25.05      9.42 o 
  -5   2  10       27.44       32.18      9.07 o 
  -4   2  10      160.74      175.57     10.35 o 
  -3   2  10      115.85      106.76      8.58 o 
  -2   2  10        0.83        3.33      6.92 o 
  -1   2  10        6.09        1.12      6.51 o 
   0   2  10       92.48       98.91     12.47 o 
   1   2  10      251.12      197.44     26.54 o 
   2   2  10       23.11        5.34     17.71 o 
   3   2  10        9.79       38.80     10.29 o 
   4   2  10       23.30       21.92     10.62 o 
   5   2  10        3.10       37.77     11.69 o 
   6   2  10       85.06       83.87     19.34 o 
  -9   3  10       89.57      101.58     13.27 o 
  -8   3  10        0.58        0.78     10.46 o 
  -7   3  10       80.78      119.20     12.25 o 
  -6   3  10       34.98       43.94      9.90 o 
  -5   3  10       19.47       14.23      8.05 o 
  -4   3  10       25.17       29.88      9.19 o 
  -3   3  10       84.57      106.35     12.24 o 
  -2   3  10       15.79       16.26     14.37 o 
  -1   3  10      119.77      156.56     16.61 o 
   0   3  10      475.39      478.04     26.30 o 
   1   3  10        9.07       23.53     12.12 o 
   2   3  10       67.43       60.03     22.14 o 
   3   3  10       75.18      124.96     26.38 o 
   4   3  10       26.15       10.40     21.00 o 
   5   3  10        7.27        5.54     20.34 o 
  -8   4  10       22.69       38.64     10.73 o 
  -7   4  10       14.07       24.68     10.71 o 
  -6   4  10        0.24       -0.58      9.24 o 
  -5   4  10       57.87       83.87     11.58 o 
  -4   4  10      138.92      157.91     12.77 o 
  -3   4  10      197.90      223.70     15.11 o 
  -2   4  10        2.68        2.96     16.98 o 
  -1   4  10        2.10       -3.65     18.92 o 
   0   4  10       53.17       71.18     24.50 o 
   1   4  10      263.82      293.78     35.18 o 
   2   4  10       99.11      116.44     26.85 o 
   3   4  10       19.72       45.34     23.79 o 
   4   4  10      232.43      189.94     32.00 o 
  -7   5  10      313.92      339.36     18.81 o 
  -6   5  10        5.01        9.99     12.81 o 
  -5   5  10       12.54       22.10      9.84 o 
  -4   5  10        7.12        4.74     14.49 o 
  -3   5  10      371.43      368.54     20.63 o 
  -2   5  10        5.62       20.66     18.10 o 
  -1   5  10       32.47       24.42     22.26 o 
   0   5  10       20.55       14.76     21.24 o 
   1   5  10        0.67        8.13     20.96 o 
   2   5  10       14.85       15.00     23.40 o 
  -4   6  10        4.93        4.64     10.55 o 
  -3   6  10        7.65       -3.85     10.22 o 
  -2   6  10        1.61      -13.11     20.85 o 
  -1   6  10        3.53       17.78     24.46 o 
   0   6  10        2.25        3.22     23.01 o 
  -5   1  11        4.68        9.51      8.94 o 
  -4   1  11        0.57        8.67      9.49 o 
  -3   1  11       29.56       19.69     10.64 o 
  -2   1  11        7.28        9.74     10.58 o 
  -1   1  11       14.50       11.01     10.90 o 
   0   1  11        2.99        1.37     10.76 o 
   1   1  11      115.29      107.65     21.59 o 
  -5   2  11        0.08       15.12     22.61 o 
  -4   2  11       13.90       21.73      9.76 o 
  -3   2  11        1.91       -8.33     11.36 o 
  -2   2  11        0.34       17.98     36.75 o 
  -1   2  11        0.02      -16.80     16.80 o 
   0   2  11       19.18       56.30     21.28 o 
                                                 
